# Supplementary material for: A second monoclinic polymorph of N-[bis­(morpholin-4-yl)phosphino­yl]-4-fluoro­benzamide with the P21/n space group
Source: Acta Crystallogr Sect E Struct Rep Online. 2012 Jul 14;68(Pt 8):o2444. doi: 10.1107/S1600536812031418 (PMC3414358; doi:10.1107/S1600536812031418)
Supplement: Supplementary file 1 [file e-68-o2444-sup1.cif]

##############################################################################
#                                                                            #
# This CIF contains the data in a paper accepted for publication in          #
# Acta Crystallographica Section E. It conforms to the requirements of       #
# Notes for Authors for Acta Crystallographica Section E, and has been       #
# peer reviewed under the auspices of the IUCr Commission on Journals.       #
#                                                                            #
# Full details of the Crystallographic Information File format               #
# are given in the paper "The Crystallographic Information File (CIF):       #
# a New Standard Archive File for Crystallography" by S. R. Hall, F. H.      #
# Allen and I. D. Brown [Acta Cryst. (1991), A47, 655-685].                  #
#                                                                            #
# The current version of the core CIF dictionary is obtainable from          #
# ftp://ftp.iucr.org/pub/cif_core.dic.                                       #
#                                                                            #
# Software is freely available for graphical display of the structure(s)     #
# in this CIF. For information consult the CIF software page                 #
# http://www.iucr.org/resources/cif/software.                                #
#                                                                            #
# This file may be used for bona fide research purposes within the           #
# scientific community so long as proper attribution is given to the journal # 
# article from which it was obtained.                                        #
#                                                                            #
##############################################################################
data_I
_audit_creation_method     SHELXL-97
_chemical_name_systematic
;
<i>N</i>-[Bis(morpholin-4-yl)phosphinoyl]-4-fluorobenzamide
;
_chemical_name_common     ?
_chemical_formula_moiety     'C15 H21 F N3 O4 P'
_chemical_formula_sum     'C15 H21 F N3 O4 P'
_chemical_formula_iupac     'C15 H21 F N3 O4 P'
_chemical_formula_weight     357.32
_chemical_melting_point     ?
_symmetry_cell_setting     monoclinic
_symmetry_space_group_name_H-M     'P 21/n'
_symmetry_space_group_name_Hall     '-P 2yn'
loop_
    _symmetry_equiv_pos_as_xyz
    'x, y, z'
    '-x+1/2, y+1/2, -z+1/2'
    '-x, -y, -z'
    'x-1/2, -y-1/2, z-1/2'
_cell_length_a     15.6093(6)
_cell_length_b     10.7114(4)
_cell_length_c     21.0045(9)
_cell_angle_alpha     90.00
_cell_angle_beta     106.896(2)
_cell_angle_gamma     90.00
_cell_volume     3360.3(2)
_cell_formula_units_Z     8
_cell_measurement_reflns_used     7455
_cell_measurement_theta_min     2.34
_cell_measurement_theta_max     26.41
_cell_measurement_temperature     100(2)
_exptl_crystal_description     block
_exptl_crystal_colour     colourless
_exptl_crystal_size_max     0.18
_exptl_crystal_size_mid     0.15
_exptl_crystal_size_min     0.10
_exptl_crystal_density_diffrn     1.413
_exptl_crystal_density_meas     ?
_exptl_crystal_density_method     'not measured'
_exptl_crystal_F_000     1504
_exptl_absorpt_coefficient_mu     0.199
_exptl_absorpt_correction_type     multi-scan
_exptl_absorpt_process_details     '(<i>SADABS</i>; Sheldrick, 2004)'
_exptl_absorpt_correction_T_min     0.9651
_exptl_absorpt_correction_T_max     0.9804
_exptl_special_details
;
;
_diffrn_ambient_temperature     100(2)
_diffrn_radiation_type     MoK\a
_diffrn_radiation_wavelength     0.71073
_diffrn_radiation_source     'fine-focus sealed tube'
_diffrn_radiation_monochromator     graphite
_diffrn_measurement_device_type     'Bruker APEXII CCD'
_diffrn_measurement_method     '\f and \w scans'
_diffrn_detector_area_resol_mean     8.33
_diffrn_reflns_number     25230
_diffrn_reflns_av_R_equivalents     0.0371
_diffrn_reflns_av_sigmaI/netI     0.0383
_diffrn_reflns_theta_min     1.44
_diffrn_reflns_theta_max     26.43
_diffrn_reflns_theta_full     25.00
_diffrn_measured_fraction_theta_max     0.997
_diffrn_measured_fraction_theta_full     0.999
_diffrn_reflns_limit_h_min     -19
_diffrn_reflns_limit_h_max     19
_diffrn_reflns_limit_k_min     -13
_diffrn_reflns_limit_k_max     13
_diffrn_reflns_limit_l_min     -22
_diffrn_reflns_limit_l_max     26
_refine_special_details
;
Refinement of <i>F</i>^2^ against ALL reflections. The weighted <i>R</i>-factor
<i>wR</i> and goodness of fit <i>S</i> are based on <i>F</i>^2^, conventional
<i>R</i>-factors <i>R</i> are based on <i>F</i>, with <i>F</i> set to zero for
negative <i>F</i>^2^. The threshold expression of <i>F</i>^2^ >
\s(<i>F</i>^2^) is used only for calculating <i>R</i>-factors(gt) <i>etc</i>.
and is not relevant to the choice of reflections for refinement.
<i>R</i>-factors based on <i>F</i>^2^ are statistically about twice as large
as those based on <i>F</i>, and <i>R</i>- factors based on ALL data will be
even larger.
;
_reflns_number_total     6912
_reflns_number_gt     5355
_reflns_threshold_expression     I>2\s(I)
_refine_ls_structure_factor_coef     Fsqd
_refine_ls_matrix_type     full
_refine_ls_R_factor_all     0.0752
_refine_ls_R_factor_gt     0.0558
_refine_ls_wR_factor_gt     0.1457
_refine_ls_wR_factor_ref     0.1595
_refine_ls_goodness_of_fit_ref     1.034
_refine_ls_restrained_S_all     1.034
_refine_ls_number_reflns     6912
_refine_ls_number_parameters     439
_refine_ls_number_restraints     2
_refine_ls_hydrogen_treatment     mixed
_refine_ls_weighting_scheme     calc
_refine_ls_weighting_details
         'calc w=1/[\s^2^(Fo^2^)+(0.0816P)^2^+4.9555P] where P=(Fo^2^+2Fc^2^)/3'
_atom_sites_solution_hydrogens     geom
_atom_sites_solution_primary     direct
_atom_sites_solution_secondary     difmap
_refine_ls_shift/su_max     0.000
_refine_ls_shift/su_mean     0.000
_refine_diff_density_max     1.454
_refine_diff_density_min     -0.730
_refine_ls_extinction_method     none
_refine_ls_extinction_coef     ?
loop_
    _atom_type_symbol
    _atom_type_description
    _atom_type_scat_dispersion_real
    _atom_type_scat_dispersion_imag
    _atom_type_scat_source
    'C' 'C' 0.0033 0.0016
                         'International Tables Vol C Tables 4.2.6.8 and 6.1.1.4'
    'H' 'H' 0.0000 0.0000
                         'International Tables Vol C Tables 4.2.6.8 and 6.1.1.4'
    'N' 'N' 0.0061 0.0033
                         'International Tables Vol C Tables 4.2.6.8 and 6.1.1.4'
    'O' 'O' 0.0106 0.0060
                         'International Tables Vol C Tables 4.2.6.8 and 6.1.1.4'
    'F' 'F' 0.0171 0.0103
                         'International Tables Vol C Tables 4.2.6.8 and 6.1.1.4'
    'P' 'P' 0.1023 0.0942
                         'International Tables Vol C Tables 4.2.6.8 and 6.1.1.4'
_computing_data_collection     '<i>APEX2</i> (Bruker, 2005)'
_computing_cell_refinement     '<i>SAINT</i> (Bruker, 2005)'
_computing_data_reduction     '<i>SAINT</i> (Bruker, 2005)'
_computing_structure_solution     'SHELXS97 (Sheldrick, 2008)'
_computing_structure_refinement     'SHELXL97 (Sheldrick, 2008)'
_computing_molecular_graphics
            'SHELXTL (Sheldrick, 2008) and Mercury (Macrae <i>et al.</i>, 2008)'
_computing_publication_material
             'SHELXTL (Sheldrick, 2008) and enCIFer (Allen <i>et al.</i>, 2004)'
loop_
    _atom_site_type_symbol
    _atom_site_label
    _atom_site_fract_x
    _atom_site_fract_y
    _atom_site_fract_z
    _atom_site_U_iso_or_equiv
    _atom_site_adp_type
    _atom_site_calc_flag
    _atom_site_refinement_flags
    _atom_site_occupancy
    _atom_site_symmetry_multiplicity
    _atom_site_disorder_assembly
    _atom_site_disorder_group
    P P1 0.47360(4) 0.87432(6) 0.15573(3) 0.01350(17) Uani d . 1 1 . .
    P P2 0.93848(4) 0.36293(6) 0.12376(3) 0.01408(17) Uani d . 1 1 . .
    F F1 0.07031(11) 0.82774(16) 0.31748(9) 0.0255(4) Uani d . 1 1 . .
    F F2 0.58872(11) 0.32224(15) 0.33946(9) 0.0239(4) Uani d . 1 1 . .
    O O1 0.30622(14) 0.71437(19) 0.12959(10) 0.0250(5) Uani d . 1 1 . .
    O O2 0.54401(12) 0.95376(17) 0.19942(9) 0.0170(4) Uani d . 1 1 . .
    O O3 0.26441(14) 1.08121(18) 0.01350(10) 0.0263(5) Uani d . 1 1 . .
    O O4 0.59087(13) 0.54123(18) 0.08540(10) 0.0238(5) Uani d . 1 1 . .
    O O5 0.76002(14) 0.22559(19) 0.10808(10) 0.0246(5) Uani d . 1 1 . .
    O O6 1.01711(12) 0.43300(18) 0.16535(10) 0.0192(4) Uani d . 1 1 . .
    O O7 0.74106(13) 0.59113(17) -0.00982(10) 0.0228(4) Uani d . 1 1 . .
    O O8 1.08127(14) 0.03799(19) 0.09330(11) 0.0294(5) Uani d . 1 1 . .
    N N1 0.40849(14) 0.8319(2) 0.20362(11) 0.0149(5) Uani d D 1 1 . .
    H H1N 0.417(2) 0.872(3) 0.2410(11) 0.018 Uiso d D 1 1 . .
    N N2 0.41816(15) 0.9499(2) 0.08931(11) 0.0165(5) Uani d . 1 1 . .
    N N3 0.50455(15) 0.7452(2) 0.12658(11) 0.0176(5) Uani d . 1 1 . .
    N N4 0.87238(15) 0.3430(2) 0.17412(11) 0.0157(5) Uani d D 1 1 . .
    H H4N 0.8948(19) 0.374(3) 0.2123(10) 0.019 Uiso d D 1 1 . .
    N N5 0.88937(14) 0.4404(2) 0.05651(11) 0.0164(5) Uani d . 1 1 . .
    N N6 0.95166(15) 0.2234(2) 0.09645(11) 0.0179(5) Uani d . 1 1 . .
    C C1 0.27337(18) 0.8749(3) 0.27251(14) 0.0186(6) Uani d . 1 1 . .
    H H1A 0.3255 0.9257 0.2849 0.022 Uiso calc R 1 1 . .
    C C2 0.20861(18) 0.8881(3) 0.30509(14) 0.0199(6) Uani d . 1 1 . .
    H H2A 0.2152 0.9479 0.3396 0.024 Uiso calc R 1 1 . .
    C C3 0.13450(17) 0.8125(2) 0.28632(14) 0.0172(6) Uani d . 1 1 . .
    C C4 0.12203(18) 0.7231(3) 0.23765(14) 0.0198(6) Uani d . 1 1 . .
    H H4A 0.0707 0.6706 0.2269 0.024 Uiso calc R 1 1 . .
    C C5 0.18645(17) 0.7119(2) 0.20477(14) 0.0173(5) Uani d . 1 1 . .
    H H5A 0.1788 0.6520 0.1702 0.021 Uiso calc R 1 1 . .
    C C6 0.26243(17) 0.7873(2) 0.22151(13) 0.0152(5) Uani d . 1 1 . .
    C C7 0.32636(18) 0.7737(2) 0.18122(13) 0.0168(5) Uani d . 1 1 . .
    C C8 0.35807(18) 0.8961(3) 0.02858(14) 0.0199(6) Uani d . 1 1 . .
    H H8A 0.3567 0.8041 0.0330 0.024 Uiso calc R 1 1 . .
    H H8B 0.3805 0.9159 -0.0098 0.024 Uiso calc R 1 1 . .
    C C9 0.2642(2) 0.9483(3) 0.01647(15) 0.0232(6) Uani d . 1 1 . .
    H H9A 0.2249 0.9147 -0.0259 0.028 Uiso calc R 1 1 . .
    H H9B 0.2397 0.9213 0.0528 0.028 Uiso calc R 1 1 . .
    C C10 0.3181(2) 1.1302(3) 0.07509(15) 0.0242(6) Uani d . 1 1 . .
    H H10A 0.2939 1.1023 0.1114 0.029 Uiso calc R 1 1 . .
    H H10B 0.3160 1.2225 0.0735 0.029 Uiso calc R 1 1 . .
    C C11 0.4140(2) 1.0871(2) 0.08929(15) 0.0226(6) Uani d . 1 1 . .
    H H11A 0.4398 1.1206 0.0550 0.027 Uiso calc R 1 1 . .
    H H11B 0.4498 1.1193 0.1331 0.027 Uiso calc R 1 1 . .
    C C12 0.56485(19) 0.7619(3) 0.08400(15) 0.0225(6) Uani d . 1 1 . .
    H H12A 0.6268 0.7770 0.1122 0.027 Uiso calc R 1 1 . .
    H H12B 0.5454 0.8351 0.0546 0.027 Uiso calc R 1 1 . .
    C C13 0.5620(2) 0.6472(3) 0.04299(15) 0.0249(6) Uani d . 1 1 . .
    H H13A 0.5002 0.6333 0.0141 0.030 Uiso calc R 1 1 . .
    H H13B 0.6015 0.6582 0.0141 0.030 Uiso calc R 1 1 . .
    C C14 0.53270(19) 0.5219(3) 0.12520(15) 0.0226(6) Uani d . 1 1 . .
    H H14A 0.5529 0.4478 0.1538 0.027 Uiso calc R 1 1 . .
    H H14B 0.4715 0.5049 0.0960 0.027 Uiso calc R 1 1 . .
    C C15 0.53018(19) 0.6333(2) 0.16835(14) 0.0204(6) Uani d . 1 1 . .
    H H15A 0.4864 0.6186 0.1935 0.024 Uiso calc R 1 1 . .
    H H15B 0.5898 0.6459 0.2007 0.024 Uiso calc R 1 1 . .
    C C16 0.75142(17) 0.3982(2) 0.25373(14) 0.0173(5) Uani d . 1 1 . .
    H H16A 0.7956 0.4597 0.2545 0.021 Uiso calc R 1 1 . .
    C C17 0.70067(17) 0.4068(2) 0.29795(14) 0.0177(6) Uani d . 1 1 . .
    H H17A 0.7088 0.4741 0.3286 0.021 Uiso calc R 1 1 . .
    C C18 0.63820(17) 0.3150(2) 0.29609(13) 0.0159(5) Uani d . 1 1 . .
    C C19 0.62334(16) 0.2167(2) 0.25214(14) 0.0158(5) Uani d . 1 1 . .
    H H19A 0.5800 0.1546 0.2524 0.019 Uiso calc R 1 1 . .
    C C20 0.67331(16) 0.2109(2) 0.20749(13) 0.0131(5) Uani d . 1 1 . .
    H H20A 0.6630 0.1450 0.1759 0.016 Uiso calc R 1 1 . .
    C C21 0.73824(17) 0.3000(2) 0.20819(13) 0.0142(5) Uani d . 1 1 . .
    C C22 0.78981(17) 0.2861(2) 0.15893(14) 0.0161(5) Uani d . 1 1 . .
    C C23 0.81724(17) 0.3917(2) 0.00028(13) 0.0171(5) Uani d . 1 1 . .
    H H23A 0.8097 0.3012 0.0065 0.021 Uiso calc R 1 1 . .
    H H23B 0.8334 0.4033 -0.0415 0.021 Uiso calc R 1 1 . .
    C C24 0.73018(18) 0.4588(2) -0.00470(15) 0.0190(6) Uani d . 1 1 . .
    H H24A 0.6832 0.4286 -0.0443 0.023 Uiso calc R 1 1 . .
    H H24B 0.7108 0.4401 0.0352 0.023 Uiso calc R 1 1 . .
    C C25 0.8061(2) 0.6370(3) 0.04805(16) 0.0262(7) Uani d . 1 1 . .
    H H25A 0.7871 0.6179 0.0880 0.031 Uiso calc R 1 1 . .
    H H25B 0.8112 0.7288 0.0449 0.031 Uiso calc R 1 1 . .
    C C26 0.89630(19) 0.5771(2) 0.05444(16) 0.0244(6) Uani d . 1 1 . .
    H H26A 0.9174 0.6018 0.0161 0.029 Uiso calc R 1 1 . .
    H H26B 0.9406 0.6070 0.0956 0.029 Uiso calc R 1 1 . .
    C C27 0.98143(19) 0.2023(3) 0.03698(15) 0.0229(6) Uani d . 1 1 . .
    H H27A 0.9799 0.2821 0.0129 0.027 Uiso calc R 1 1 . .
    H H27B 0.9401 0.1432 0.0068 0.027 Uiso calc R 1 1 . .
    C C28 1.0750(2) 0.1502(3) 0.05604(18) 0.0305(7) Uani d . 1 1 . .
    H H28A 1.0927 0.1334 0.0153 0.037 Uiso calc R 1 1 . .
    H H28B 1.1169 0.2127 0.0828 0.037 Uiso calc R 1 1 . .
    C C29 1.0563(2) 0.0604(3) 0.15248(16) 0.0280(7) Uani d . 1 1 . .
    H H29A 1.0983 0.1214 0.1806 0.034 Uiso calc R 1 1 . .
    H H29B 1.0610 -0.0184 0.1779 0.034 Uiso calc R 1 1 . .
    C C30 0.9619(2) 0.1102(3) 0.13704(15) 0.0221(6) Uani d . 1 1 . .
    H H30A 0.9191 0.0459 0.1129 0.027 Uiso calc R 1 1 . .
    H H30B 0.9479 0.1291 0.1791 0.027 Uiso calc R 1 1 . .
loop_
    _atom_site_aniso_label
    _atom_site_aniso_U_11
    _atom_site_aniso_U_22
    _atom_site_aniso_U_33
    _atom_site_aniso_U_12
    _atom_site_aniso_U_13
    _atom_site_aniso_U_23
    P1 0.0156(3) 0.0121(3) 0.0144(3) 0.0020(2) 0.0069(3) 0.0010(3)
    P2 0.0130(3) 0.0138(3) 0.0165(4) 0.0014(2) 0.0060(3) 0.0030(3)
    F1 0.0196(8) 0.0309(9) 0.0323(10) 0.0007(7) 0.0173(7) -0.0010(8)
    F2 0.0236(8) 0.0232(8) 0.0321(10) -0.0011(7) 0.0194(7) -0.0030(7)
    O1 0.0283(11) 0.0296(11) 0.0193(11) -0.0100(9) 0.0104(9) -0.0112(9)
    O2 0.0146(9) 0.0176(9) 0.0180(10) 0.0000(7) 0.0034(7) 0.0024(8)
    O3 0.0328(11) 0.0195(10) 0.0199(11) 0.0081(9) -0.0026(9) -0.0024(8)
    O4 0.0260(11) 0.0196(10) 0.0305(12) 0.0071(8) 0.0155(9) 0.0017(9)
    O5 0.0287(11) 0.0272(11) 0.0211(11) -0.0105(9) 0.0124(9) -0.0097(9)
    O6 0.0142(9) 0.0230(10) 0.0201(10) -0.0004(8) 0.0045(8) 0.0065(8)
    O7 0.0235(10) 0.0166(9) 0.0240(11) 0.0052(8) 0.0002(8) 0.0008(8)
    O8 0.0281(11) 0.0238(11) 0.0389(13) 0.0130(9) 0.0140(10) 0.0058(10)
    N1 0.0151(11) 0.0159(10) 0.0157(11) -0.0010(9) 0.0077(9) -0.0041(9)
    N2 0.0214(11) 0.0114(10) 0.0158(11) 0.0024(9) 0.0041(9) 0.0001(9)
    N3 0.0260(12) 0.0144(11) 0.0162(12) 0.0057(9) 0.0120(10) 0.0037(9)
    N4 0.0168(11) 0.0171(11) 0.0151(11) -0.0028(9) 0.0075(9) -0.0033(9)
    N5 0.0145(11) 0.0133(10) 0.0198(12) 0.0004(8) 0.0026(9) 0.0028(9)
    N6 0.0235(12) 0.0165(11) 0.0163(11) 0.0052(9) 0.0102(9) 0.0030(9)
    C1 0.0153(13) 0.0222(14) 0.0196(14) -0.0039(10) 0.0073(11) -0.0049(11)
    C2 0.0168(13) 0.0239(14) 0.0191(14) 0.0007(11) 0.0054(11) -0.0060(11)
    C3 0.0121(12) 0.0205(13) 0.0211(14) 0.0046(10) 0.0081(11) 0.0060(11)
    C4 0.0133(12) 0.0200(13) 0.0259(15) -0.0025(10) 0.0055(11) 0.0016(11)
    C5 0.0154(13) 0.0177(13) 0.0169(13) -0.0003(10) 0.0018(10) -0.0017(11)
    C6 0.0135(12) 0.0150(12) 0.0164(13) 0.0011(10) 0.0036(10) 0.0008(10)
    C7 0.0205(13) 0.0134(12) 0.0168(14) -0.0010(10) 0.0057(11) -0.0006(10)
    C8 0.0252(14) 0.0183(13) 0.0162(14) 0.0028(11) 0.0061(11) -0.0019(11)
    C9 0.0289(15) 0.0178(13) 0.0202(15) 0.0035(11) 0.0026(12) -0.0035(11)
    C10 0.0327(16) 0.0163(13) 0.0193(15) 0.0074(12) 0.0008(12) -0.0024(11)
    C11 0.0305(16) 0.0130(13) 0.0228(15) 0.0008(11) 0.0055(12) 0.0020(11)
    C12 0.0262(15) 0.0214(14) 0.0241(15) 0.0034(12) 0.0140(12) 0.0021(12)
    C13 0.0324(16) 0.0238(15) 0.0238(16) 0.0070(12) 0.0165(13) 0.0015(12)
    C14 0.0240(14) 0.0189(13) 0.0280(16) 0.0028(11) 0.0122(12) 0.0024(12)
    C15 0.0251(14) 0.0175(13) 0.0208(14) 0.0038(11) 0.0101(12) 0.0047(11)
    C16 0.0127(12) 0.0171(13) 0.0229(14) -0.0039(10) 0.0064(10) -0.0043(11)
    C17 0.0156(13) 0.0187(13) 0.0183(14) -0.0011(10) 0.0042(11) -0.0068(11)
    C18 0.0124(12) 0.0186(13) 0.0190(14) 0.0043(10) 0.0084(10) 0.0027(11)
    C19 0.0113(12) 0.0129(12) 0.0228(14) -0.0009(9) 0.0043(10) 0.0016(10)
    C20 0.0095(11) 0.0120(11) 0.0155(13) 0.0020(9) -0.0002(10) 0.0014(10)
    C21 0.0145(12) 0.0131(12) 0.0151(13) 0.0003(9) 0.0045(10) 0.0017(10)
    C22 0.0180(13) 0.0122(12) 0.0187(14) -0.0033(10) 0.0061(11) -0.0004(10)
    C23 0.0183(13) 0.0167(12) 0.0156(13) 0.0021(10) 0.0036(11) -0.0009(10)
    C24 0.0179(13) 0.0159(13) 0.0221(14) 0.0012(10) 0.0041(11) -0.0016(11)
    C25 0.0281(15) 0.0127(13) 0.0316(17) 0.0043(11) -0.0010(13) -0.0011(12)
    C26 0.0226(14) 0.0143(13) 0.0307(16) -0.0031(11) -0.0011(12) 0.0069(12)
    C27 0.0268(15) 0.0242(14) 0.0215(15) 0.0043(12) 0.0130(12) 0.0026(12)
    C28 0.0291(16) 0.0278(16) 0.0419(19) 0.0094(13) 0.0221(15) 0.0092(14)
    C29 0.0309(16) 0.0234(15) 0.0260(16) 0.0081(12) 0.0022(13) 0.0091(13)
    C30 0.0296(15) 0.0168(13) 0.0210(15) 0.0021(11) 0.0091(12) 0.0034(11)
_geom_special_details
;
All e.s.d.'s (except the e.s.d. in the dihedral angle between two l.s. planes)
are estimated using the full covariance matrix. The cell e.s.d.'s are taken
into account individually in the estimation of e.s.d.'s in distances, angles
and torsion angles; correlations between e.s.d.'s in cell parameters are only
used when they are defined by crystal symmetry. An approximate (isotropic)
treatment of cell e.s.d.'s is used for estimating e.s.d.'s involving l.s.
planes.
;
loop_
    _geom_bond_atom_site_label_1
    _geom_bond_atom_site_label_2
    _geom_bond_site_symmetry_2
    _geom_bond_distance
    _geom_bond_publ_flag
    P1 O2 . 1.4791(19) ?
    P1 N2 . 1.628(2) ?
    P1 N3 . 1.641(2) ?
    P1 N1 . 1.687(2) ?
    P2 O6 . 1.4866(19) ?
    P2 N5 . 1.626(2) ?
    P2 N6 . 1.635(2) ?
    P2 N4 . 1.692(2) ?
    F1 C3 . 1.356(3) ?
    F2 C18 . 1.357(3) ?
    O1 C7 . 1.217(3) ?
    O3 C10 . 1.422(3) ?
    O3 C9 . 1.425(3) ?
    O4 C14 . 1.417(3) ?
    O4 C13 . 1.432(3) ?
    O5 C22 . 1.220(3) ?
    O7 C25 . 1.426(3) ?
    O7 C24 . 1.435(3) ?
    O8 C28 . 1.422(4) ?
    O8 C29 . 1.427(4) ?
    N1 C7 . 1.380(3) ?
    N1 H1N . 0.869(17) ?
    N2 C8 . 1.464(3) ?
    N2 C11 . 1.471(3) ?
    N3 C15 . 1.471(3) ?
    N3 C12 . 1.486(3) ?
    N4 C22 . 1.377(3) ?
    N4 H4N . 0.846(18) ?
    N5 C26 . 1.470(3) ?
    N5 C23 . 1.470(3) ?
    N6 C30 . 1.465(3) ?
    N6 C27 . 1.471(3) ?
    C1 C2 . 1.383(4) ?
    C1 C6 . 1.397(4) ?
    C1 H1A . 0.9500 ?
    C2 C3 . 1.373(4) ?
    C2 H2A . 0.9500 ?
    C3 C4 . 1.373(4) ?
    C4 C5 . 1.381(4) ?
    C4 H4A . 0.9500 ?
    C5 C6 . 1.392(4) ?
    C5 H5A . 0.9500 ?
    C6 C7 . 1.491(4) ?
    C8 C9 . 1.519(4) ?
    C8 H8A . 0.9900 ?
    C8 H8B . 0.9900 ?
    C9 H9A . 0.9900 ?
    C9 H9B . 0.9900 ?
    C10 C11 . 1.511(4) ?
    C10 H10A . 0.9900 ?
    C10 H10B . 0.9900 ?
    C11 H11A . 0.9900 ?
    C11 H11B . 0.9900 ?
    C12 C13 . 1.495(4) ?
    C12 H12A . 0.9900 ?
    C12 H12B . 0.9900 ?
    C13 H13A . 0.9900 ?
    C13 H13B . 0.9900 ?
    C14 C15 . 1.505(4) ?
    C14 H14A . 0.9900 ?
    C14 H14B . 0.9900 ?
    C15 H15A . 0.9900 ?
    C15 H15B . 0.9900 ?
    C16 C17 . 1.388(4) ?
    C16 C21 . 1.396(4) ?
    C16 H16A . 0.9500 ?
    C17 C18 . 1.378(4) ?
    C17 H17A . 0.9500 ?
    C18 C19 . 1.375(4) ?
    C19 C20 . 1.385(4) ?
    C19 H19A . 0.9500 ?
    C20 C21 . 1.389(3) ?
    C20 H20A . 0.9500 ?
    C21 C22 . 1.491(4) ?
    C23 C24 . 1.514(4) ?
    C23 H23A . 0.9900 ?
    C23 H23B . 0.9900 ?
    C24 H24A . 0.9900 ?
    C24 H24B . 0.9900 ?
    C25 C26 . 1.517(4) ?
    C25 H25A . 0.9900 ?
    C25 H25B . 0.9900 ?
    C26 H26A . 0.9900 ?
    C26 H26B . 0.9900 ?
    C27 C28 . 1.504(4) ?
    C27 H27A . 0.9900 ?
    C27 H27B . 0.9900 ?
    C28 H28A . 0.9900 ?
    C28 H28B . 0.9900 ?
    C29 C30 . 1.512(4) ?
    C29 H29A . 0.9900 ?
    C29 H29B . 0.9900 ?
    C30 H30A . 0.9900 ?
    C30 H30B . 0.9900 ?
loop_
    _geom_angle_atom_site_label_1
    _geom_angle_atom_site_label_2
    _geom_angle_atom_site_label_3
    _geom_angle_site_symmetry_1
    _geom_angle_site_symmetry_3
    _geom_angle
    _geom_angle_publ_flag
    O2 P1 N2 . . 111.08(11) ?
    O2 P1 N3 . . 118.04(11) ?
    N2 P1 N3 . . 103.92(11) ?
    O2 P1 N1 . . 104.63(11) ?
    N2 P1 N1 . . 112.50(12) ?
    N3 P1 N1 . . 106.82(11) ?
    O6 P2 N5 . . 110.68(11) ?
    O6 P2 N6 . . 120.07(12) ?
    N5 P2 N6 . . 103.74(12) ?
    O6 P2 N4 . . 104.22(11) ?
    N5 P2 N4 . . 112.86(12) ?
    N6 P2 N4 . . 105.41(11) ?
    C10 O3 C9 . . 109.7(2) ?
    C14 O4 C13 . . 110.1(2) ?
    C25 O7 C24 . . 110.3(2) ?
    C28 O8 C29 . . 110.2(2) ?
    C7 N1 P1 . . 125.42(19) ?
    C7 N1 H1N . . 115(2) ?
    P1 N1 H1N . . 116(2) ?
    C8 N2 C11 . . 112.1(2) ?
    C8 N2 P1 . . 126.66(18) ?
    C11 N2 P1 . . 120.65(19) ?
    C15 N3 C12 . . 110.3(2) ?
    C15 N3 P1 . . 121.53(18) ?
    C12 N3 P1 . . 115.43(18) ?
    C22 N4 P2 . . 127.66(19) ?
    C22 N4 H4N . . 120(2) ?
    P2 N4 H4N . . 113(2) ?
    C26 N5 C23 . . 112.1(2) ?
    C26 N5 P2 . . 120.94(19) ?
    C23 N5 P2 . . 125.07(18) ?
    C30 N6 C27 . . 111.0(2) ?
    C30 N6 P2 . . 123.80(19) ?
    C27 N6 P2 . . 122.78(19) ?
    C2 C1 C6 . . 120.3(2) ?
    C2 C1 H1A . . 119.9 ?
    C6 C1 H1A . . 119.9 ?
    C3 C2 C1 . . 118.3(3) ?
    C3 C2 H2A . . 120.9 ?
    C1 C2 H2A . . 120.9 ?
    F1 C3 C2 . . 118.0(2) ?
    F1 C3 C4 . . 118.6(2) ?
    C2 C3 C4 . . 123.4(2) ?
    C3 C4 C5 . . 117.8(2) ?
    C3 C4 H4A . . 121.1 ?
    C5 C4 H4A . . 121.1 ?
    C4 C5 C6 . . 120.9(3) ?
    C4 C5 H5A . . 119.5 ?
    C6 C5 H5A . . 119.5 ?
    C5 C6 C1 . . 119.2(2) ?
    C5 C6 C7 . . 117.5(2) ?
    C1 C6 C7 . . 123.2(2) ?
    O1 C7 N1 . . 120.9(2) ?
    O1 C7 C6 . . 121.0(2) ?
    N1 C7 C6 . . 118.1(2) ?
    N2 C8 C9 . . 110.1(2) ?
    N2 C8 H8A . . 109.6 ?
    C9 C8 H8A . . 109.6 ?
    N2 C8 H8B . . 109.6 ?
    C9 C8 H8B . . 109.6 ?
    H8A C8 H8B . . 108.2 ?
    O3 C9 C8 . . 111.1(2) ?
    O3 C9 H9A . . 109.4 ?
    C8 C9 H9A . . 109.4 ?
    O3 C9 H9B . . 109.4 ?
    C8 C9 H9B . . 109.4 ?
    H9A C9 H9B . . 108.0 ?
    O3 C10 C11 . . 110.8(2) ?
    O3 C10 H10A . . 109.5 ?
    C11 C10 H10A . . 109.5 ?
    O3 C10 H10B . . 109.5 ?
    C11 C10 H10B . . 109.5 ?
    H10A C10 H10B . . 108.1 ?
    N2 C11 C10 . . 110.3(2) ?
    N2 C11 H11A . . 109.6 ?
    C10 C11 H11A . . 109.6 ?
    N2 C11 H11B . . 109.6 ?
    C10 C11 H11B . . 109.6 ?
    H11A C11 H11B . . 108.1 ?
    N3 C12 C13 . . 109.3(2) ?
    N3 C12 H12A . . 109.8 ?
    C13 C12 H12A . . 109.8 ?
    N3 C12 H12B . . 109.8 ?
    C13 C12 H12B . . 109.8 ?
    H12A C12 H12B . . 108.3 ?
    O4 C13 C12 . . 110.0(2) ?
    O4 C13 H13A . . 109.7 ?
    C12 C13 H13A . . 109.7 ?
    O4 C13 H13B . . 109.7 ?
    C12 C13 H13B . . 109.7 ?
    H13A C13 H13B . . 108.2 ?
    O4 C14 C15 . . 111.9(2) ?
    O4 C14 H14A . . 109.2 ?
    C15 C14 H14A . . 109.2 ?
    O4 C14 H14B . . 109.2 ?
    C15 C14 H14B . . 109.2 ?
    H14A C14 H14B . . 107.9 ?
    N3 C15 C14 . . 109.7(2) ?
    N3 C15 H15A . . 109.7 ?
    C14 C15 H15A . . 109.7 ?
    N3 C15 H15B . . 109.7 ?
    C14 C15 H15B . . 109.7 ?
    H15A C15 H15B . . 108.2 ?
    C17 C16 C21 . . 120.6(2) ?
    C17 C16 H16A . . 119.7 ?
    C21 C16 H16A . . 119.7 ?
    C18 C17 C16 . . 118.1(2) ?
    C18 C17 H17A . . 121.0 ?
    C16 C17 H17A . . 121.0 ?
    F2 C18 C19 . . 118.5(2) ?
    F2 C18 C17 . . 118.5(2) ?
    C19 C18 C17 . . 123.1(2) ?
    C18 C19 C20 . . 118.1(2) ?
    C18 C19 H19A . . 121.0 ?
    C20 C19 H19A . . 120.9 ?
    C19 C20 C21 . . 121.0(2) ?
    C19 C20 H20A . . 119.5 ?
    C21 C20 H20A . . 119.5 ?
    C20 C21 C16 . . 119.1(2) ?
    C20 C21 C22 . . 117.6(2) ?
    C16 C21 C22 . . 123.3(2) ?
    O5 C22 N4 . . 122.1(2) ?
    O5 C22 C21 . . 121.0(2) ?
    N4 C22 C21 . . 116.9(2) ?
    N5 C23 C24 . . 110.5(2) ?
    N5 C23 H23A . . 109.6 ?
    C24 C23 H23A . . 109.6 ?
    N5 C23 H23B . . 109.6 ?
    C24 C23 H23B . . 109.6 ?
    H23A C23 H23B . . 108.1 ?
    O7 C24 C23 . . 110.5(2) ?
    O7 C24 H24A . . 109.5 ?
    C23 C24 H24A . . 109.5 ?
    O7 C24 H24B . . 109.5 ?
    C23 C24 H24B . . 109.5 ?
    H24A C24 H24B . . 108.1 ?
    O7 C25 C26 . . 110.0(2) ?
    O7 C25 H25A . . 109.7 ?
    C26 C25 H25A . . 109.7 ?
    O7 C25 H25B . . 109.7 ?
    C26 C25 H25B . . 109.7 ?
    H25A C25 H25B . . 108.2 ?
    N5 C26 C25 . . 110.5(2) ?
    N5 C26 H26A . . 109.6 ?
    C25 C26 H26A . . 109.6 ?
    N5 C26 H26B . . 109.6 ?
    C25 C26 H26B . . 109.6 ?
    H26A C26 H26B . . 108.1 ?
    N6 C27 C28 . . 110.7(2) ?
    N6 C27 H27A . . 109.5 ?
    C28 C27 H27A . . 109.5 ?
    N6 C27 H27B . . 109.5 ?
    C28 C27 H27B . . 109.5 ?
    H27A C27 H27B . . 108.1 ?
    O8 C28 C27 . . 111.5(2) ?
    O8 C28 H28A . . 109.3 ?
    C27 C28 H28A . . 109.3 ?
    O8 C28 H28B . . 109.3 ?
    C27 C28 H28B . . 109.3 ?
    H28A C28 H28B . . 108.0 ?
    O8 C29 C30 . . 111.6(2) ?
    O8 C29 H29A . . 109.3 ?
    C30 C29 H29A . . 109.3 ?
    O8 C29 H29B . . 109.3 ?
    C30 C29 H29B . . 109.3 ?
    H29A C29 H29B . . 108.0 ?
    N6 C30 C29 . . 110.6(2) ?
    N6 C30 H30A . . 109.5 ?
    C29 C30 H30A . . 109.5 ?
    N6 C30 H30B . . 109.5 ?
    C29 C30 H30B . . 109.5 ?
    H30A C30 H30B . . 108.1 ?
loop_
    _geom_torsion_atom_site_label_1
    _geom_torsion_atom_site_label_2
    _geom_torsion_atom_site_label_3
    _geom_torsion_atom_site_label_4
    _geom_torsion_site_symmetry_1
    _geom_torsion_site_symmetry_2
    _geom_torsion_site_symmetry_3
    _geom_torsion_site_symmetry_4
    _geom_torsion
    _geom_torsion_publ_flag
    O2 P1 N1 C7 . . . . 169.2(2) ?
    N2 P1 N1 C7 . . . . 48.5(2) ?
    N3 P1 N1 C7 . . . . -64.9(2) ?
    O2 P1 N2 C8 . . . . 165.5(2) ?
    N3 P1 N2 C8 . . . . 37.6(2) ?
    N1 P1 N2 C8 . . . . -77.6(2) ?
    O2 P1 N2 C11 . . . . -24.1(2) ?
    N3 P1 N2 C11 . . . . -152.0(2) ?
    N1 P1 N2 C11 . . . . 92.9(2) ?
    O2 P1 N3 C15 . . . . 76.8(2) ?
    N2 P1 N3 C15 . . . . -159.7(2) ?
    N1 P1 N3 C15 . . . . -40.6(2) ?
    O2 P1 N3 C12 . . . . -61.2(2) ?
    N2 P1 N3 C12 . . . . 62.3(2) ?
    N1 P1 N3 C12 . . . . -178.56(19) ?
    O6 P2 N4 C22 . . . . 178.2(2) ?
    N5 P2 N4 C22 . . . . 58.0(3) ?
    N6 P2 N4 C22 . . . . -54.5(2) ?
    O6 P2 N5 C26 . . . . -25.8(2) ?
    N6 P2 N5 C26 . . . . -155.8(2) ?
    N4 P2 N5 C26 . . . . 90.6(2) ?
    O6 P2 N5 C23 . . . . 171.3(2) ?
    N6 P2 N5 C23 . . . . 41.3(2) ?
    N4 P2 N5 C23 . . . . -72.3(2) ?
    O6 P2 N6 C30 . . . . 79.2(2) ?
    N5 P2 N6 C30 . . . . -156.6(2) ?
    N4 P2 N6 C30 . . . . -37.8(2) ?
    O6 P2 N6 C27 . . . . -81.7(2) ?
    N5 P2 N6 C27 . . . . 42.5(2) ?
    N4 P2 N6 C27 . . . . 161.3(2) ?
    C6 C1 C2 C3 . . . . 0.5(4) ?
    C1 C2 C3 F1 . . . . -178.6(2) ?
    C1 C2 C3 C4 . . . . 1.1(4) ?
    F1 C3 C4 C5 . . . . 177.7(2) ?
    C2 C3 C4 C5 . . . . -2.0(4) ?
    C3 C4 C5 C6 . . . . 1.3(4) ?
    C4 C5 C6 C1 . . . . 0.2(4) ?
    C4 C5 C6 C7 . . . . -176.9(2) ?
    C2 C1 C6 C5 . . . . -1.2(4) ?
    C2 C1 C6 C7 . . . . 175.8(3) ?
    P1 N1 C7 O1 . . . . 22.8(4) ?
    P1 N1 C7 C6 . . . . -156.19(19) ?
    C5 C6 C7 O1 . . . . 11.5(4) ?
    C1 C6 C7 O1 . . . . -165.6(3) ?
    C5 C6 C7 N1 . . . . -169.6(2) ?
    C1 C6 C7 N1 . . . . 13.4(4) ?
    C11 N2 C8 C9 . . . . -51.9(3) ?
    P1 N2 C8 C9 . . . . 119.3(2) ?
    C10 O3 C9 C8 . . . . -61.2(3) ?
    N2 C8 C9 O3 . . . . 56.1(3) ?
    C9 O3 C10 C11 . . . . 61.6(3) ?
    C8 N2 C11 C10 . . . . 52.5(3) ?
    P1 N2 C11 C10 . . . . -119.2(2) ?
    O3 C10 C11 N2 . . . . -57.0(3) ?
    C15 N3 C12 C13 . . . . 56.9(3) ?
    P1 N3 C12 C13 . . . . -160.6(2) ?
    C14 O4 C13 C12 . . . . 61.5(3) ?
    N3 C12 C13 O4 . . . . -60.0(3) ?
    C13 O4 C14 C15 . . . . -59.7(3) ?
    C12 N3 C15 C14 . . . . -54.3(3) ?
    P1 N3 C15 C14 . . . . 165.87(19) ?
    O4 C14 C15 N3 . . . . 56.1(3) ?
    C21 C16 C17 C18 . . . . 0.9(4) ?
    C16 C17 C18 F2 . . . . 179.5(2) ?
    C16 C17 C18 C19 . . . . -0.8(4) ?
    F2 C18 C19 C20 . . . . 179.2(2) ?
    C17 C18 C19 C20 . . . . -0.5(4) ?
    C18 C19 C20 C21 . . . . 1.6(4) ?
    C19 C20 C21 C16 . . . . -1.5(4) ?
    C19 C20 C21 C22 . . . . 179.3(2) ?
    C17 C16 C21 C20 . . . . 0.2(4) ?
    C17 C16 C21 C22 . . . . 179.3(2) ?
    P2 N4 C22 O5 . . . . 11.3(4) ?
    P2 N4 C22 C21 . . . . -169.64(19) ?
    C20 C21 C22 O5 . . . . 22.0(4) ?
    C16 C21 C22 O5 . . . . -157.1(3) ?
    C20 C21 C22 N4 . . . . -157.1(2) ?
    C16 C21 C22 N4 . . . . 23.8(4) ?
    C26 N5 C23 C24 . . . . -52.1(3) ?
    P2 N5 C23 C24 . . . . 112.1(2) ?
    C25 O7 C24 C23 . . . . -61.5(3) ?
    N5 C23 C24 O7 . . . . 55.9(3) ?
    C24 O7 C25 C26 . . . . 61.8(3) ?
    C23 N5 C26 C25 . . . . 52.7(3) ?
    P2 N5 C26 C25 . . . . -112.2(2) ?
    O7 C25 C26 N5 . . . . -57.1(3) ?
    C30 N6 C27 C28 . . . . -53.3(3) ?
    P2 N6 C27 C28 . . . . 109.8(3) ?
    C29 O8 C28 C27 . . . . -59.2(3) ?
    N6 C27 C28 O8 . . . . 56.7(3) ?
    C28 O8 C29 C30 . . . . 58.9(3) ?
    C27 N6 C30 C29 . . . . 52.9(3) ?
    P2 N6 C30 C29 . . . . -110.0(3) ?
    O8 C29 C30 N6 . . . . -56.0(3) ?
loop_
    _geom_hbond_atom_site_label_D
    _geom_hbond_atom_site_label_H
    _geom_hbond_atom_site_label_A
    _geom_hbond_site_symmetry_A
    _geom_hbond_distance_DH
    _geom_hbond_distance_HA
    _geom_hbond_distance_DA
    _geom_hbond_angle_DHA
    N4 H4N O2 2_645 0.846(18) 2.011(18) 2.855(3) 176(3)
    N1 H1N O6 2_655 0.869(17) 2.04(2) 2.870(3) 159(3)
_iucr_refine_instructions_details
;
TITL atar47t in P2(1)/n
CELL 0.71073  15.6093  10.7114  21.0045  90.000 106.896  90.000
ZERR    8.00   0.0006   0.0004   0.0009   0.000   0.002   0.000
LATT   1
SYMM  1/2 - X, 1/2 + Y, 1/2 - Z
SFAC  C    H    N    O    F     P
UNIT  120  168  24   32   8    8
MERG   2
DFIX 0.87 0.02 N4 H4N  N1 H1N
FMAP   2
acta 50
size 0.10 0.15 0.18
rem colorless block  (AT7)
PLAN   10
HTAB 3
EQIV $1 -x+3/2, y-1/2, -z+1/2
EQIV $2  -x+3/2, y+1/2, -z+1/2
HTAB N4 O2_$1
HTAB N1 O6_$2
CONF
BOND   $H
L.S.   6
TEMP  -173.00
WGHT    0.081600    4.955503
FVAR       0.08864
P1    6    0.473598    0.874324    0.155727    11.00000    0.01564    0.01214 =
         0.01436    0.00105    0.00695    0.00197
P2    6    0.938475    0.362927    0.123759    11.00000    0.01302    0.01376 =
         0.01651    0.00296    0.00598    0.00136
F1    5    0.070313    0.827736    0.317476    11.00000    0.01956    0.03088 =
         0.03232   -0.00097    0.01735    0.00065
F2    5    0.588715    0.322245    0.339456    11.00000    0.02358    0.02317 =
         0.03214   -0.00298    0.01944   -0.00111
O1    4    0.306223    0.714371    0.129588    11.00000    0.02828    0.02964 =
         0.01926   -0.01120    0.01039   -0.00996
O2    4    0.544006    0.953764    0.199417    11.00000    0.01461    0.01760 =
         0.01796    0.00242    0.00336    0.00004
O3    4    0.264411    1.081214    0.013496    11.00000    0.03285    0.01953 =
         0.01993   -0.00245   -0.00264    0.00812
O4    4    0.590869    0.541234    0.085396    11.00000    0.02598    0.01963 =
         0.03045    0.00165    0.01547    0.00707
O5    4    0.760024    0.225593    0.108077    11.00000    0.02870    0.02722 =
         0.02105   -0.00970    0.01243   -0.01055
O6    4    1.017106    0.433005    0.165355    11.00000    0.01425    0.02304 =
         0.02010    0.00651    0.00446   -0.00044
O7    4    0.741057    0.591132   -0.009818    11.00000    0.02354    0.01655 =
         0.02401    0.00081    0.00025    0.00519
O8    4    1.081270    0.037986    0.093300    11.00000    0.02814    0.02385 =
         0.03895    0.00576    0.01405    0.01303
N1    3    0.408488    0.831948    0.203617    11.00000    0.01508    0.01593 =
         0.01569   -0.00406    0.00767   -0.00096
H1N   2    0.417394    0.871871    0.241015    11.00000   -1.20000
N2    3    0.418160    0.949933    0.089314    11.00000    0.02141    0.01140 =
         0.01581    0.00015    0.00407    0.00244
N3    3    0.504549    0.745185    0.126582    11.00000    0.02601    0.01438 =
         0.01618    0.00372    0.01205    0.00573
N4    3    0.872375    0.342969    0.174122    11.00000    0.01682    0.01710 =
         0.01514   -0.00330    0.00751   -0.00278
H4N   2    0.894816    0.374277    0.212319    11.00000   -1.20000
N5    3    0.889369    0.440415    0.056512    11.00000    0.01454    0.01331 =
         0.01978    0.00278    0.00260    0.00038
N6    3    0.951656    0.223430    0.096450    11.00000    0.02351    0.01651 =
         0.01635    0.00304    0.01021    0.00525
C1    1    0.273374    0.874907    0.272508    11.00000    0.01533    0.02217 =
         0.01963   -0.00492    0.00734   -0.00392
AFIX  43
H1A   2    0.325515    0.925659    0.284854    11.00000   -1.20000
AFIX   0
C2    1    0.208608    0.888087    0.305092    11.00000    0.01678    0.02388 =
         0.01907   -0.00599    0.00544    0.00067
AFIX  43
H2A   2    0.215242    0.947915    0.339578    11.00000   -1.20000
AFIX   0
C3    1    0.134495    0.812505    0.286324    11.00000    0.01214    0.02048 =
         0.02111    0.00597    0.00813    0.00461
C4    1    0.122026    0.723084    0.237648    11.00000    0.01332    0.01995 =
         0.02589    0.00161    0.00552   -0.00250
AFIX  43
H4A   2    0.070748    0.670611    0.226941    11.00000   -1.20000
AFIX   0
C5    1    0.186449    0.711919    0.204771    11.00000    0.01535    0.01773 =
         0.01694   -0.00167    0.00181   -0.00025
AFIX  43
H5A   2    0.178833    0.651980    0.170233    11.00000   -1.20000
AFIX   0
C6    1    0.262428    0.787257    0.221509    11.00000    0.01355    0.01504 =
         0.01643    0.00083    0.00358    0.00113
C7    1    0.326364    0.773677    0.181224    11.00000    0.02055    0.01340 =
         0.01675   -0.00059    0.00572   -0.00101
C8    1    0.358071    0.896092    0.028578    11.00000    0.02521    0.01825 =
         0.01618   -0.00192    0.00613    0.00280
AFIX  23
H8A   2    0.356724    0.804144    0.032971    11.00000   -1.20000
H8B   2    0.380460    0.915943   -0.009779    11.00000   -1.20000
AFIX   0
C9    1    0.264182    0.948299    0.016468    11.00000    0.02885    0.01783 =
         0.02018   -0.00352    0.00258    0.00348
AFIX  23
H9A   2    0.224884    0.914725   -0.025895    11.00000   -1.20000
H9B   2    0.239741    0.921270    0.052776    11.00000   -1.20000
AFIX   0
C10   1    0.318097    1.130193    0.075093    11.00000    0.03273    0.01629 =
         0.01932   -0.00237    0.00079    0.00741
AFIX  23
H10A  2    0.293902    1.102323    0.111383    11.00000   -1.20000
H10B  2    0.315977    1.222545    0.073543    11.00000   -1.20000
AFIX   0
C11   1    0.413985    1.087086    0.089293    11.00000    0.03052    0.01296 =
         0.02282    0.00202    0.00545    0.00082
AFIX  23
H11A  2    0.439844    1.120634    0.054994    11.00000   -1.20000
H11B  2    0.449752    1.119345    0.133130    11.00000   -1.20000
AFIX   0
C12   1    0.564846    0.761947    0.084004    11.00000    0.02617    0.02136 =
         0.02412    0.00210    0.01398    0.00335
AFIX  23
H12A  2    0.626828    0.777021    0.112223    11.00000   -1.20000
H12B  2    0.545424    0.835147    0.054564    11.00000   -1.20000
AFIX   0
C13   1    0.562031    0.647165    0.042995    11.00000    0.03245    0.02375 =
         0.02377    0.00152    0.01653    0.00698
AFIX  23
H13A  2    0.500236    0.633319    0.014128    11.00000   -1.20000
H13B  2    0.601526    0.658153    0.014089    11.00000   -1.20000
AFIX   0
C14   1    0.532704    0.521935    0.125197    11.00000    0.02400    0.01889 =
         0.02798    0.00240    0.01223    0.00277
AFIX  23
H14A  2    0.552888    0.447825    0.153788    11.00000   -1.20000
H14B  2    0.471549    0.504924    0.096010    11.00000   -1.20000
AFIX   0
C15   1    0.530181    0.633283    0.168352    11.00000    0.02507    0.01753 =
         0.02078    0.00467    0.01006    0.00385
AFIX  23
H15A  2    0.486399    0.618557    0.193478    11.00000   -1.20000
H15B  2    0.589843    0.645859    0.200748    11.00000   -1.20000
AFIX   0
C16   1    0.751423    0.398200    0.253731    11.00000    0.01266    0.01710 =
         0.02295   -0.00429    0.00645   -0.00394
AFIX  43
H16A  2    0.795561    0.459687    0.254467    11.00000   -1.20000
AFIX   0
C17   1    0.700674    0.406838    0.297945    11.00000    0.01556    0.01871 =
         0.01835   -0.00678    0.00416   -0.00107
AFIX  43
H17A  2    0.708783    0.474117    0.328597    11.00000   -1.20000
AFIX   0
C18   1    0.638204    0.315018    0.296091    11.00000    0.01236    0.01859 =
         0.01904    0.00268    0.00836    0.00433
C19   1    0.623344    0.216732    0.252144    11.00000    0.01134    0.01287 =
         0.02283    0.00160    0.00428   -0.00091
AFIX  43
H19A  2    0.580030    0.154580    0.252403    11.00000   -1.20000
AFIX   0
C20   1    0.673313    0.210914    0.207488    11.00000    0.00954    0.01198 =
         0.01546    0.00139   -0.00021    0.00203
AFIX  43
H20A  2    0.663044    0.144998    0.175903    11.00000   -1.20000
AFIX   0
C21   1    0.738235    0.300028    0.208186    11.00000    0.01446    0.01307 =
         0.01505    0.00168    0.00446    0.00026
C22   1    0.789806    0.286116    0.158934    11.00000    0.01796    0.01224 =
         0.01873   -0.00042    0.00610   -0.00334
C23   1    0.817244    0.391714    0.000277    11.00000    0.01826    0.01670 =
         0.01556   -0.00089    0.00355    0.00210
AFIX  23
H23A  2    0.809663    0.301188    0.006469    11.00000   -1.20000
H23B  2    0.833444    0.403330   -0.041542    11.00000   -1.20000
AFIX   0
C24   1    0.730182    0.458797   -0.004696    11.00000    0.01790    0.01591 =
         0.02213   -0.00159    0.00406    0.00119
AFIX  23
H24A  2    0.683155    0.428610   -0.044287    11.00000   -1.20000
H24B  2    0.710819    0.440145    0.035184    11.00000   -1.20000
AFIX   0
C25   1    0.806142    0.637044    0.048053    11.00000    0.02813    0.01266 =
         0.03155   -0.00115   -0.00105    0.00426
AFIX  23
H25A  2    0.787123    0.617871    0.088025    11.00000   -1.20000
H25B  2    0.811183    0.728828    0.044913    11.00000   -1.20000
AFIX   0
C26   1    0.896300    0.577132    0.054443    11.00000    0.02261    0.01426 =
         0.03069    0.00688   -0.00106   -0.00311
AFIX  23
H26A  2    0.917423    0.601805    0.016138    11.00000   -1.20000
H26B  2    0.940569    0.606994    0.095607    11.00000   -1.20000
AFIX   0
C27   1    0.981429    0.202309    0.036983    11.00000    0.02677    0.02416 =
         0.02149    0.00256    0.01300    0.00434
AFIX  23
H27A  2    0.979889    0.282123    0.012909    11.00000   -1.20000
H27B  2    0.940126    0.143237    0.006814    11.00000   -1.20000
AFIX   0
C28   1    1.074950    0.150173    0.056036    11.00000    0.02912    0.02780 =
         0.04190    0.00917    0.02209    0.00936
AFIX  23
H28A  2    1.092684    0.133411    0.015263    11.00000   -1.20000
H28B  2    1.116934    0.212719    0.082795    11.00000   -1.20000
AFIX   0
C29   1    1.056317    0.060407    0.152482    11.00000    0.03085    0.02335 =
         0.02600    0.00908    0.00223    0.00812
AFIX  23
H29A  2    1.098289    0.121376    0.180628    11.00000   -1.20000
H29B  2    1.060973   -0.018389    0.177898    11.00000   -1.20000
AFIX   0
C30   1    0.961868    0.110161    0.137043    11.00000    0.02962    0.01682 =
         0.02097    0.00344    0.00912    0.00205
AFIX  23
H30A  2    0.919145    0.045870    0.112859    11.00000   -1.20000
H30B  2    0.947935    0.129121    0.179087    11.00000   -1.20000
HKLF    4
REM  atar47t in P2(1)/n
REM R1 =  0.0558 for   5355 Fo > 4sig(Fo)  and  0.0752 for all   6912 data
REM    439 parameters refined using      2 restraints
END
;
data_global
_journal_date_recd_electronic     2012-06-18
_journal_date_accepted     2012-07-10
_journal_name_full     'Acta Crystallographica, Section E'
_journal_year     2012
_journal_volume     68
_journal_issue      8
_journal_page_first     o2444
_journal_page_last     o2444
_journal_paper_category     QO
_journal_paper_doi     10.1107/S1600536812031418
_journal_coeditor_code     JJ2145
_publ_contact_author_name     'Atekeh Tarahhomi'
_publ_contact_author_address
;
Department of Chemistry, Ferdowsi University of Mashhad, Mashhad, Iran
;
_publ_contact_author_email     tarahhomi_at@yahoo.com
_publ_contact_author_fax     '(+98)-511-8796416'
_publ_contact_author_phone     '(+98)-511-8795457'
_publ_section_title
;
A second monoclinic polymorph of
<i>N</i>-[bis(morpholin-4-yl)phosphinoyl]-4-fluorobenzamide with the
<i>P</i>2~1~/<i>n</i> space group
;
loop_
    _publ_author_name
    _publ_author_address
    'Tarahhomi, Atekeh'
;
Department of Chemistry, Ferdowsi University of Mashhad, Mashhad, Iran
;
    'Pourayoubi, Mehrdad'
;
Department of Chemistry, Ferdowsi University of Mashhad, Mashhad, Iran
;
    'Keikha, Mojtaba'
;
Department of Chemistry, Ferdowsi University of Mashhad, Mashhad, Iran
;
    'Rheingold, Arnold L.'
;
Department of Chemistry, University of California, San Diego,
9500 Gilman Drive, La Jolla, CA 92093, USA
;
    'Golen, James A.'
;
Department of Chemistry, University of California, San Diego,
9500 Gilman Drive, La Jolla, CA 92093, USA
;
