# Supplementary material for: A second monoclinic polymorph of N-[bis­(morpholin-4-yl)phosphino­yl]-4-fluoro­benzamide with the P21/n space group
Source: Acta Crystallogr Sect E Struct Rep Online. 2012 Jul 14;68(Pt 8):o2444. doi: 10.1107/S1600536812031418 (PMC3414358; doi:10.1107/S1600536812031418)
Supplement: Supplementary file 2 [file e-68-o2444-Isup2.hkl]

# 
# h,k,l, Fc-squared, Fo-squared, sigma(Fo-squared) and status flag 
# 
data_I
_shelx_title ' atar47t in P2(1)/n' 
_shelx_refln_list_code          4 
_shelx_F_calc_maximum      335.49 
_exptl_crystal_F_000      1504.00 
_reflns_d_resolution_high  0.7985 
 
loop_ 
 _symmetry_equiv_pos_as_xyz 
 'x, y, z' 
 '-x+1/2, y+1/2, -z+1/2' 
 '-x, -y, -z' 
 'x-1/2, -y-1/2, z-1/2' 
 
_cell_length_a    15.6093 
_cell_length_b    10.7114 
_cell_length_c    21.0045 
_cell_angle_alpha  90.000 
_cell_angle_beta  106.896 
_cell_angle_gamma  90.000 
 
_shelx_F_squared_multiplier     1.000 
 
loop_ 
 _refln_index_h 
 _refln_index_k 
 _refln_index_l 
 _refln_F_squared_calc 
 _refln_F_squared_meas 
 _refln_F_squared_sigma 
 _refln_observed_status 
   2   0   0     3711.99     3765.48    144.89 o 
   4   0   0    10404.29    12162.77    162.63 o 
   6   0   0    33455.68    35862.56    708.71 o 
   8   0   0     2358.73     2030.36     39.88 o 
  10   0   0      318.84      327.98     16.82 o 
  12   0   0      170.30      192.42     16.90 o 
  14   0   0      340.54      499.65     28.90 o 
  16   0   0      888.38      908.01     49.04 o 
  18   0   0     1069.66     1093.25     81.45 o 
   1   1   0     3251.51     3393.92    400.90 o 
   2   1   0      936.68      417.28     11.38 o 
   3   1   0     2711.59     2506.09     23.78 o 
   4   1   0     9758.63     7089.80    146.13 o 
   5   1   0      355.97      354.41      8.92 o 
   6   1   0     4125.66     3204.06     40.12 o 
   7   1   0     2133.01     2217.63     27.90 o 
   8   1   0      414.56      392.73     11.42 o 
   9   1   0       24.59       63.61      8.49 o 
  10   1   0       15.26        0.76      8.27 o 
  11   1   0        1.26        7.31      8.56 o 
  12   1   0     2411.71     2253.81     33.81 o 
  13   1   0      419.32      459.40     17.14 o 
  14   1   0     3353.87     3178.42     53.88 o 
  15   1   0      157.16      232.11     19.56 o 
  16   1   0       55.27       96.95     20.27 o 
  17   1   0      383.51      345.64     30.81 o 
  18   1   0      133.81      192.11     60.45 o 
   0   2   0    13763.87    14838.44    222.22 o 
   1   2   0      343.60      198.10      9.15 o 
   2   2   0     2603.74     3096.98     29.36 o 
   3   2   0      158.10      128.87      5.70 o 
   4   2   0     1426.84     1343.46     17.19 o 
   5   2   0     2670.90     2306.88     38.61 o 
   6   2   0     4314.58     5054.77     58.05 o 
   7   2   0      738.67      594.43     15.17 o 
   8   2   0       23.26        4.27      7.96 o 
   9   2   0     5905.99     5404.69     68.84 o 
  10   2   0        3.81        2.13      9.55 o 
  11   2   0     2513.73     2300.27     36.66 o 
  12   2   0        3.10       -4.21     10.15 o 
  13   2   0     2132.84     1910.28     37.57 o 
  14   2   0      138.34      115.57     14.90 o 
  15   2   0     2191.21     1954.33     44.67 o 
  16   2   0     1784.99     1771.35     49.59 o 
  17   2   0       68.61       98.60     30.56 o 
  18   2   0       11.51       23.95     29.66 o 
   1   3   0      743.26      644.83     10.37 o 
   2   3   0       98.59      115.99      4.66 o 
   3   3   0     4268.93     4989.01     49.40 o 
   4   3   0     1801.21     1623.01     20.53 o 
   5   3   0     1226.88     1313.93     20.46 o 
   6   3   0      158.70      182.83      7.76 o 
   7   3   0       30.02       50.24      8.63 o 
   8   3   0      258.34      250.52     10.46 o 
   9   3   0      140.49      238.58     11.14 o 
  10   3   0     1234.71     1208.98     23.28 o 
  11   3   0       16.39       38.14     11.53 o 
  12   3   0      176.83      258.33     15.37 o 
  13   3   0      316.59      342.22     19.87 o 
  14   3   0      297.86      341.86     21.11 o 
  15   3   0       77.41       69.58     17.89 o 
  16   3   0     1721.55     1764.96     56.55 o 
  17   3   0      229.28      268.11     34.70 o 
  18   3   0        1.02      -30.54     43.27 o 
   0   4   0    15436.39    16320.52    247.66 o 
   1   4   0       20.89       17.82      5.60 o 
   2   4   0     1176.16     1065.65     15.74 o 
   3   4   0        5.28        4.94      5.23 o 
   4   4   0      177.27      176.48      7.35 o 
   5   4   0     1081.20      999.71     15.47 o 
   6   4   0      661.59      779.92     15.02 o 
   7   4   0      341.08      360.68     16.30 o 
   8   4   0     1235.90     1373.36     23.99 o 
   9   4   0       94.01       82.13     10.06 o 
  10   4   0      389.92      511.92     16.81 o 
  11   4   0      435.17      435.51     17.01 o 
  12   4   0      169.65      224.13     17.56 o 
  13   4   0        9.72       38.35     15.33 o 
  14   4   0       25.92       52.96     17.70 o 
  15   4   0      437.53      328.59     28.90 o 
  16   4   0       33.68       74.54     24.84 o 
  17   4   0      181.45      225.92     45.82 o 
   1   5   0    11425.13    12554.74    134.78 o 
   2   5   0      401.02      353.39      9.66 o 
   3   5   0     1353.81     1495.40     19.99 o 
   4   5   0       38.02       57.18      7.95 o 
   5   5   0      308.07      394.46     11.84 o 
   6   5   0      212.98      196.73      8.60 o 
   7   5   0      115.09      115.37     12.17 o 
   8   5   0       13.91       16.93     11.30 o 
   9   5   0        1.40       12.45     13.97 o 
  10   5   0     1764.81     1779.59     64.66 o 
  11   5   0       23.52       54.24     14.73 o 
  12   5   0     1711.69     1554.64     37.86 o 
  13   5   0      526.66      436.30     26.17 o 
  14   5   0      678.79      721.47     35.95 o 
  15   5   0       40.20       31.85     23.71 o 
  16   5   0        0.17       14.08     24.36 o 
  17   5   0       98.50       93.27     31.94 o 
   0   6   0     3765.75     5401.33     77.26 o 
   1   6   0      201.18      204.04      7.14 o 
   2   6   0     5191.95     5466.60     58.52 o 
   3   6   0      310.69      348.04      9.62 o 
   4   6   0     5892.30     6541.19     86.90 o 
   5   6   0      280.69      279.45     12.58 o 
   6   6   0      172.20      165.24      8.86 o 
   7   6   0      709.72      659.14     26.82 o 
   8   6   0     2140.38     2164.81     48.30 o 
   9   6   0      475.75      450.73     22.66 o 
  10   6   0       78.94       64.45     16.82 o 
  11   6   0     3896.54     3480.43     72.22 o 
  12   6   0       14.30       11.80     17.39 o 
  13   6   0       28.00       55.14     22.17 o 
  14   6   0      927.01      770.10     38.02 o 
  15   6   0      377.00      295.35     30.07 o 
  16   6   0       47.70        6.98     24.62 o 
   1   7   0        5.27       33.76      6.13 o 
   2   7   0      273.87      281.46      8.99 o 
   3   7   0      378.47      486.35     11.05 o 
   4   7   0        3.84       -4.16     10.91 o 
   5   7   0      813.15      799.80     18.83 o 
   6   7   0      232.04      215.71     14.44 o 
   7   7   0      285.21      369.88     29.86 o 
   8   7   0     2168.20     2136.05     49.02 o 
   9   7   0      361.05      391.87     22.30 o 
  10   7   0      811.67      745.64     29.76 o 
  11   7   0      536.22      569.07     30.49 o 
  12   7   0      550.36      525.23     54.39 o 
  13   7   0        0.03       -5.67     21.41 o 
  14   7   0      268.85      237.99     28.36 o 
  15   7   0      238.83      351.31     44.39 o 
   0   8   0        7.49        6.92     10.18 o 
   1   8   0       26.28       17.85      7.45 o 
   2   8   0      966.72     1055.10     19.77 o 
   3   8   0      338.01      294.80     12.24 o 
   4   8   0     3018.56     3318.52     56.16 o 
   5   8   0       52.76       60.12     12.72 o 
   6   8   0     2552.43     2730.97     49.89 o 
   7   8   0        9.01       -2.36     17.04 o 
   8   8   0     1265.54     1315.07     37.68 o 
   9   8   0     1939.90     1808.84     46.55 o 
  10   8   0      384.99      451.93     30.09 o 
  11   8   0      435.32      367.66     66.56 o 
  12   8   0      607.08      637.24     35.22 o 
  13   8   0       75.78      100.49     24.36 o 
  14   8   0        6.42      -15.13     23.62 o 
  15   8   0      142.90      139.80     28.44 o 
   1   9   0      513.21      583.46     18.79 o 
   2   9   0      931.17      873.45     21.53 o 
   3   9   0     1051.66     1220.36     25.45 o 
   4   9   0      992.11      964.71     27.11 o 
   5   9   0       35.79       57.80     18.13 o 
   6   9   0        3.87       18.34     13.54 o 
   7   9   0       28.70       64.39     16.64 o 
   8   9   0      192.65      187.93     20.39 o 
   9   9   0      355.46      393.13     27.09 o 
  10   9   0      493.66      432.14     30.25 o 
  11   9   0       65.86       56.08     23.39 o 
  12   9   0      125.04       96.29     24.28 o 
  13   9   0      137.26      107.06     25.51 o 
   0  10   0      320.49      255.06     26.58 o 
   1  10   0      200.98      193.81     13.44 o 
   2  10   0     5073.30     5135.47     82.26 o 
   3  10   0       35.30       60.93     13.81 o 
   4  10   0      205.96      228.35     16.51 o 
   5  10   0      204.07      200.99     16.44 o 
   6  10   0     1094.79     1127.64     34.97 o 
   7  10   0      124.40      130.09     19.15 o 
   8  10   0      856.50      892.52     37.35 o 
   9  10   0     1874.92     1883.33     56.99 o 
  10  10   0        0.30      -16.76     21.15 o 
  11  10   0      550.63      588.02     35.54 o 
  12  10   0       42.99       95.76     24.84 o 
   1  11   0     1898.64     1917.75     45.39 o 
   2  11   0       13.70        5.53     14.19 o 
   3  11   0      154.13      126.21     15.94 o 
   4  11   0        2.72       -2.46     15.14 o 
   5  11   0      225.54      219.33     20.36 o 
   6  11   0      145.97      156.71     24.64 o 
   7  11   0       54.63      101.75     22.21 o 
   8  11   0       26.83        8.95     21.57 o 
   9  11   0      225.88      185.29     26.69 o 
  10  11   0      176.85      177.54     27.13 o 
   0  12   0     4333.36     4331.39    118.57 o 
   1  12   0       33.20       36.98     18.17 o 
   2  12   0        9.95       -2.34     16.93 o 
   3  12   0      841.26      800.50     30.70 o 
   4  12   0      908.76      916.62     99.27 o 
   5  12   0        9.52      -19.32     19.32 o 
   6  12   0      176.67      207.27     26.96 o 
   7  12   0       33.38       25.66     22.16 o 
   8  12   0      449.23      481.63     38.53 o 
   1  13   0      166.07      198.99     22.91 o 
   2  13   0       22.81        1.23     19.64 o 
   3  13   0      473.78      458.99     30.28 o 
   4  13   0      116.85      151.49     24.28 o 
 -17   0   1      907.62      864.17     70.00 o 
 -15   0   1     5357.81     4980.14    108.44 o 
 -13   0   1       10.43        4.07     14.18 o 
 -11   0   1     1352.82     1286.58     33.25 o 
  -9   0   1     3148.61     3011.60     55.14 o 
  -7   0   1      363.12      483.61     16.83 o 
  -5   0   1     9447.80     7671.26    120.72 o 
  -3   0   1      922.52      468.98     22.76 o 
  -1   0   1      169.94       -2.20      2.20 o 
   1   0   1      197.91      -10.54     10.54 o 
   3   0   1     1056.92      669.50     14.45 o 
   5   0   1      560.03      595.85     17.80 o 
   7   0   1      763.77      806.25     19.73 o 
   9   0   1      217.17      224.04     14.84 o 
  11   0   1       18.36        3.58     12.72 o 
  13   0   1     3781.93     3587.09     69.22 o 
  15   0   1       58.30       91.94     26.54 o 
  17   0   1        9.00       10.18     43.27 o 
 -18   1   1      408.95      335.87     38.24 o 
 -17   1   1       20.50       -1.52     21.74 o 
 -16   1   1     1047.83      949.68     42.43 o 
 -15   1   1     1384.25     1519.74     38.66 o 
 -14   1   1     1916.50     1712.29     32.94 o 
 -13   1   1        7.45       34.64     11.83 o 
 -12   1   1     1037.88      906.72     19.33 o 
 -11   1   1       24.69       38.03      8.83 o 
 -10   1   1     3115.75     2794.48     37.48 o 
  -9   1   1     1671.70     1859.51     27.01 o 
  -8   1   1      400.95      319.44     13.35 o 
  -7   1   1      505.61      537.34     12.07 o 
  -6   1   1     1990.41     1695.59     23.43 o 
  -5   1   1     3008.14     3580.92     39.20 o 
  -4   1   1       21.91       23.74      7.15 o 
  -3   1   1    10050.80    11129.74     99.10 o 
  -2   1   1      531.63      306.62     14.38 o 
   0   1   1      104.70       -8.91      8.91 o 
   1   1   1     6290.68     6785.82     83.20 o 
   2   1   1      976.27      494.49      9.45 o 
   3   1   1    38551.73    42354.83    382.24 o 
   4   1   1        0.76       -1.23      6.10 o 
   5   1   1     5236.91     5885.04     61.80 o 
   6   1   1       80.99       70.78      7.69 o 
   7   1   1     4431.51     4866.92     50.87 o 
   8   1   1       73.95       36.18      9.57 o 
   9   1   1     1896.74     1910.45     26.62 o 
  10   1   1      203.95      178.63     10.29 o 
  11   1   1     1160.17     1176.22     21.84 o 
  12   1   1     3184.85     2893.62     40.75 o 
  13   1   1       16.56       26.57     11.85 o 
  14   1   1     3254.49     3171.66     54.14 o 
  15   1   1       74.58       45.20     22.46 o 
  16   1   1       15.74       -3.04     21.95 o 
  17   1   1        0.00       43.19     28.76 o 
  18   1   1      482.66      541.96     68.73 o 
 -18   2   1       12.97       -2.67     27.85 o 
 -17   2   1      187.85      220.82     27.43 o 
 -16   2   1      204.13      236.71     23.56 o 
 -15   2   1     1443.19     1447.46     37.65 o 
 -14   2   1      376.82      441.10     19.33 o 
 -13   2   1      264.30      233.01     15.71 o 
 -12   2   1      710.34      790.81     22.67 o 
 -11   2   1      420.91      454.36     20.63 o 
 -10   2   1     1621.76     1893.57     30.76 o 
  -9   2   1        5.41       -8.43      8.43 o 
  -8   2   1      463.07      498.32     13.77 o 
  -7   2   1      135.85      185.12     10.21 o 
  -6   2   1     4828.61     5926.44     71.26 o 
  -5   2   1      218.82      227.45      8.58 o 
  -4   2   1    16225.99    17860.13    175.86 o 
  -3   2   1       45.24       33.88      5.47 o 
  -2   2   1    12666.31    13864.53    117.63 o 
  -1   2   1      158.68       73.95      8.20 o 
   0   2   1    31339.88    34085.10    317.71 o 
   1   2   1      150.37       57.71      5.31 o 
   2   2   1    16754.80    18068.31    189.14 o 
   3   2   1      228.43       94.67      5.57 o 
   4   2   1     2533.98     2504.32     26.61 o 
   5   2   1     1592.31     1238.29     17.33 o 
   6   2   1     1413.33     1515.13     22.34 o 
   7   2   1     2708.61     2797.96     37.81 o 
   8   2   1      648.25      775.65     14.63 o 
   9   2   1     1145.28     1152.13     18.95 o 
  10   2   1       10.82       12.13      7.91 o 
  11   2   1     2151.68     2059.26     30.80 o 
  12   2   1      153.90      165.71     14.37 o 
  13   2   1       88.59      102.27     14.21 o 
  14   2   1      691.00      700.76     26.09 o 
  15   2   1        0.46      -16.16     16.16 o 
  16   2   1      260.57      329.05     28.86 o 
  17   2   1        7.95       20.36     33.09 o 
  18   2   1      619.20      693.88     50.91 o 
 -18   3   1        4.49      -23.45     38.82 o 
 -17   3   1       33.49       26.22     28.34 o 
 -16   3   1      459.96      504.78     32.51 o 
 -15   3   1      125.71      214.19     20.04 o 
 -14   3   1     4402.56     4135.29     73.02 o 
 -13   3   1     1256.86     1341.57     30.36 o 
 -12   3   1      441.18      442.61     17.73 o 
 -11   3   1      639.19      749.83     18.63 o 
 -10   3   1      404.44      415.67     13.94 o 
  -9   3   1        8.62        5.11      8.45 o 
  -8   3   1     1532.53     1495.37     24.67 o 
  -7   3   1     1950.31     2410.87     33.57 o 
  -6   3   1       88.06      115.03     11.03 o 
  -5   3   1    14682.37    16846.72    176.71 o 
  -4   3   1      380.77      370.06      9.11 o 
  -3   3   1    11804.27    13268.72    119.97 o 
  -2   3   1     1053.31      787.50     15.25 o 
  -1   3   1     2358.60     2392.16     27.07 o 
   0   3   1       57.81       14.18      7.26 o 
   1   3   1    42148.95    47137.74    461.77 o 
   2   3   1     1584.25     1270.13     17.78 o 
   3   3   1      145.50      119.55      6.04 o 
   4   3   1      397.11      306.21     10.03 o 
   5   3   1       32.49       29.25      7.22 o 
   6   3   1     2101.32     1997.89     31.52 o 
   7   3   1      159.29      206.25     10.37 o 
   8   3   1     2852.58     2531.18     48.61 o 
   9   3   1      803.85      941.49     21.57 o 
  10   3   1     1741.48     1731.35     38.42 o 
  11   3   1      563.66      675.44     20.46 o 
  12   3   1     1042.67      929.70     24.70 o 
  13   3   1       52.22       54.42     15.43 o 
  14   3   1      209.85      179.66     18.74 o 
  15   3   1      317.71      313.01     24.29 o 
  16   3   1     2586.08     2520.97    121.25 o 
  17   3   1       12.18        0.01     23.24 o 
 -18   4   1       46.25       32.82     31.71 o 
 -17   4   1      101.42      179.16     33.88 o 
 -16   4   1       60.93       37.56     23.12 o 
 -15   4   1     2948.66     3053.14     78.60 o 
 -14   4   1      806.21      820.36     28.89 o 
 -13   4   1      571.83      639.36     25.05 o 
 -12   4   1       72.03       99.77     15.20 o 
 -11   4   1     2292.71     2198.10     48.57 o 
 -10   4   1      199.29      235.43     12.67 o 
  -9   4   1       26.31       27.15      7.68 o 
  -8   4   1       11.13       10.39      8.31 o 
  -7   4   1      267.55      252.47     13.58 o 
  -6   4   1     6718.45     7667.53     90.87 o 
  -5   4   1      469.78      556.76     12.56 o 
  -4   4   1     2457.12     2639.90     29.07 o 
  -3   4   1      437.46      362.62      8.24 o 
  -2   4   1      869.65      775.31     10.59 o 
  -1   4   1      668.94      562.01     10.92 o 
   0   4   1      801.88      795.71     12.96 o 
   1   4   1      350.97      298.02      8.97 o 
   2   4   1      522.13      539.38     10.26 o 
   3   4   1       72.71       67.36      9.14 o 
   4   4   1     5016.13     5468.55     58.22 o 
   5   4   1     1626.75     1563.67     22.60 o 
   6   4   1     5947.46     6826.28     77.52 o 
   7   4   1     1518.43     1431.16     34.48 o 
   8   4   1        5.00       12.01      8.64 o 
   9   4   1     1779.35     1761.29     31.63 o 
  10   4   1      127.58      145.09     11.72 o 
  11   4   1      155.97      148.97     12.79 o 
  12   4   1     1016.27     1008.52     37.75 o 
  13   4   1      350.43      376.09     21.32 o 
  14   4   1      693.10      654.21     26.75 o 
  15   4   1       71.78       95.17     20.64 o 
  16   4   1      167.05      177.97     26.39 o 
  17   4   1     1025.18      929.01     91.00 o 
 -17   5   1       59.93       70.80     31.34 o 
 -16   5   1     1115.46      964.73     53.99 o 
 -15   5   1       11.58       51.62     22.02 o 
 -14   5   1       96.20      107.59     24.23 o 
 -13   5   1      315.27      370.77     26.33 o 
 -12   5   1     1487.80     1371.04     39.87 o 
 -11   5   1      383.43      505.72     21.43 o 
 -10   5   1      171.86      153.47     16.62 o 
  -9   5   1      647.95      673.68     21.35 o 
  -8   5   1     1056.81     1003.72     25.92 o 
  -7   5   1     1435.19     1558.18     31.17 o 
  -6   5   1       20.88       17.57      9.99 o 
  -5   5   1       41.59       22.49      9.77 o 
  -4   5   1       56.81       61.30      6.14 o 
  -3   5   1     2914.83     2968.45     33.82 o 
  -2   5   1      246.75      253.62      8.71 o 
  -1   5   1     4504.92     5811.19     69.89 o 
   0   5   1      202.63      186.84      8.54 o 
   1   5   1       18.40       13.18      7.24 o 
   2   5   1        4.59        7.28      6.93 o 
   3   5   1     3448.40     3853.72     55.22 o 
   4   5   1        0.26        6.28      5.39 o 
   5   5   1      977.81     1190.09     17.88 o 
   6   5   1     1900.06     1690.13     29.82 o 
   7   5   1        2.97        7.39      8.42 o 
   8   5   1     1227.76     1086.87     22.57 o 
   9   5   1      133.12      179.40     15.01 o 
  10   5   1      378.86      366.15     18.45 o 
  11   5   1      469.03      509.68     22.17 o 
  12   5   1       23.47      -14.73     14.73 o 
  13   5   1      271.81      262.85     22.85 o 
  14   5   1        8.30       10.70     21.79 o 
  15   5   1       86.62      116.64     25.47 o 
  16   5   1       50.74       62.35     41.70 o 
  17   5   1        9.71       92.00     37.54 o 
 -16   6   1      147.72      224.75     29.03 o 
 -15   6   1       54.12       49.48     24.39 o 
 -14   6   1      164.36      175.62     25.38 o 
 -13   6   1     1022.13      932.61     44.16 o 
 -12   6   1      741.42      746.80     30.96 o 
 -11   6   1      116.21       68.11     17.43 o 
 -10   6   1      930.09      828.18     29.92 o 
  -9   6   1        1.52      -14.02     14.02 o 
  -8   6   1     1127.07     1113.62     31.80 o 
  -7   6   1      576.39      502.55     17.35 o 
  -6   6   1     2391.12     2599.91     40.67 o 
  -5   6   1      228.27      280.84     11.95 o 
  -4   6   1      406.86      398.45     19.07 o 
  -3   6   1      550.06      483.67     14.32 o 
  -2   6   1        3.94       51.86      6.03 o 
  -1   6   1        2.30        1.48      6.64 o 
   0   6   1     1878.49     1980.20     29.01 o 
   1   6   1      180.71      138.95      8.82 o 
   2   6   1      173.27      205.24     18.61 o 
   3   6   1       28.04       20.37      8.35 o 
   4   6   1      214.50      258.47      9.53 o 
   5   6   1      185.24      165.58      8.38 o 
   6   6   1     1746.51     2006.82     28.23 o 
   7   6   1       56.13       50.11      9.66 o 
   8   6   1     2839.97     2935.60     51.80 o 
   9   6   1      200.38      204.72     17.89 o 
  10   6   1      363.30      453.60     23.70 o 
  11   6   1        1.07        0.14     16.95 o 
  12   6   1       26.53       23.11     17.90 o 
  13   6   1      749.69      652.46     40.60 o 
  14   6   1        0.98       24.99     29.81 o 
  15   6   1      311.19      336.80     36.11 o 
  16   6   1       97.13       66.98     25.71 o 
 -16   7   1      361.27      354.03     33.69 o 
 -15   7   1       10.47       32.16     24.38 o 
 -14   7   1      562.46      565.62     35.28 o 
 -13   7   1      292.12      241.74     34.21 o 
 -12   7   1     1110.17      963.08     39.84 o 
 -11   7   1      295.84      298.60     22.99 o 
 -10   7   1      367.91      342.81     22.62 o 
  -9   7   1       69.36      102.25     17.47 o 
  -8   7   1       46.80       36.98     18.35 o 
  -7   7   1     2806.94     2972.08     52.24 o 
  -6   7   1      774.68      801.03     39.63 o 
  -5   7   1      189.53      209.39     11.79 o 
  -4   7   1      127.02      120.38     10.60 o 
  -3   7   1     6306.50     7052.87     91.42 o 
  -2   7   1       19.69        8.92      6.34 o 
  -1   7   1      133.29       96.54      7.44 o 
   0   7   1     1294.82     1183.27     17.44 o 
   1   7   1     1026.25     1243.63     22.32 o 
   2   7   1      342.18      328.24     12.12 o 
   3   7   1     1449.04     1376.82     26.86 o 
   4   7   1      241.96      229.15     11.00 o 
   5   7   1      232.01      268.95     12.18 o 
   6   7   1     1277.05     1198.87     27.84 o 
   7   7   1      151.65      199.42     17.99 o 
   8   7   1     1820.88     1820.65     44.43 o 
   9   7   1      103.50      190.83     22.23 o 
  10   7   1     3438.59     3218.22     68.33 o 
  11   7   1      182.50      172.74     30.52 o 
  12   7   1      664.56      597.92     33.16 o 
  13   7   1      262.20      184.30     37.14 o 
  14   7   1       89.67       48.73     24.51 o 
  15   7   1       27.62       30.98     25.02 o 
 -15   8   1      324.36      371.04     40.96 o 
 -14   8   1       34.87       22.14     23.49 o 
 -13   8   1     1097.27     1169.64     46.43 o 
 -12   8   1      503.80      493.77     32.20 o 
 -11   8   1      317.22      311.99     27.09 o 
 -10   8   1      239.64      266.23     23.07 o 
  -9   8   1       10.41       -9.44     21.68 o 
  -8   8   1      991.42     1022.76     33.10 o 
  -7   8   1     2238.29     2130.20     42.44 o 
  -6   8   1      172.55      181.45     14.98 o 
  -5   8   1      891.50      873.07     23.93 o 
  -4   8   1     1711.54     1705.36     34.66 o 
  -3   8   1     2107.30     1988.34     37.68 o 
  -2   8   1     7011.83     7306.08     97.22 o 
  -1   8   1      309.86      254.04      9.45 o 
   0   8   1     1495.45     1622.10     24.08 o 
   1   8   1      941.85      911.22     17.38 o 
   2   8   1      168.46      164.20      8.47 o 
   3   8   1        4.77        4.77      7.05 o 
   4   8   1    13376.24    14034.39    220.84 o 
   5   8   1       78.87       88.29     12.74 o 
   6   8   1      450.73      506.62     19.73 o 
   7   8   1     1597.68     1490.76     33.99 o 
   8   8   1      109.39       97.34     17.83 o 
   9   8   1     1040.23      960.31     33.72 o 
  10   8   1      121.37      134.81     28.52 o 
  11   8   1     1722.98     1543.17     51.10 o 
  12   8   1        2.67        7.57     21.90 o 
  13   8   1        2.05      -29.96     29.96 o 
  14   8   1       67.49       23.54     24.32 o 
 -14   9   1        9.57       -0.92     23.49 o 
 -13   9   1        0.76      -28.02     28.02 o 
 -12   9   1       38.01       76.07     24.66 o 
 -11   9   1      709.70      662.04     35.61 o 
 -10   9   1     1059.85      978.19     39.97 o 
  -9   9   1       73.85       90.37     20.72 o 
  -8   9   1      184.23      229.52     34.48 o 
  -7   9   1     1630.60     1658.90     42.85 o 
  -6   9   1      206.28      217.73     21.01 o 
  -5   9   1      275.96      286.77     16.99 o 
  -4   9   1      363.72      349.41     24.89 o 
  -3   9   1      131.07      138.68     13.85 o 
  -2   9   1       84.44       82.06     11.07 o 
  -1   9   1     7493.90     7357.56     99.39 o 
   0   9   1      253.97      252.91     13.94 o 
   1   9   1     4466.11     4610.07     66.43 o 
   2   9   1     1033.04      961.15     21.84 o 
   3   9   1      286.68      296.18     13.47 o 
   4   9   1      124.79      102.06     15.37 o 
   5   9   1     1220.20     1208.73     29.80 o 
   6   9   1     1154.49     1163.65     36.44 o 
   7   9   1       86.16       85.08     17.42 o 
   8   9   1     2040.22     1847.63     47.33 o 
   9   9   1      832.09      832.16     36.08 o 
  10   9   1      145.98      119.59     23.19 o 
  11   9   1       23.98       40.75     22.22 o 
  12   9   1      204.06      238.22     32.45 o 
  13   9   1       18.12       79.32     25.46 o 
 -12  10   1       47.45       28.28     24.22 o 
 -11  10   1       70.77       48.42     31.21 o 
 -10  10   1       99.08      138.40     24.73 o 
  -9  10   1        8.31       -5.97     20.71 o 
  -8  10   1       17.85       52.27     20.74 o 
  -7  10   1       74.88       69.66     17.92 o 
  -6  10   1      115.32      106.49     23.58 o 
  -5  10   1      243.69      233.88     17.10 o 
  -4  10   1     2940.10     3056.63     55.78 o 
  -3  10   1      828.55      761.66     23.94 o 
  -2  10   1       30.27       27.53     13.01 o 
  -1  10   1        0.69        2.33     11.21 o 
   0  10   1      542.37      579.10     20.11 o 
   1  10   1       29.52       47.87     11.35 o 
   2  10   1       46.96       21.12     12.91 o 
   3  10   1       19.34       49.70     12.88 o 
   4  10   1      198.80      206.36     17.97 o 
   5  10   1      284.03      237.28     22.58 o 
   6  10   1      219.84      238.32     20.31 o 
   7  10   1       88.92       71.28     18.18 o 
   8  10   1      610.12      739.60     34.29 o 
   9  10   1       34.94       14.59     21.31 o 
  10  10   1      294.33      312.47     36.14 o 
  11  10   1       19.53       34.46     23.54 o 
  12  10   1       92.00      119.84     26.92 o 
 -10  11   1      971.88      959.27     42.86 o 
  -9  11   1        7.43       20.85     22.80 o 
  -8  11   1       83.15       76.34     40.50 o 
  -7  11   1       98.08       97.60     22.71 o 
  -6  11   1       21.14       29.98     17.23 o 
  -5  11   1      687.16      812.92     30.86 o 
  -4  11   1      454.27      428.35     24.33 o 
  -3  11   1      675.88      814.38     26.43 o 
  -2  11   1      140.66      131.10     16.27 o 
  -1  11   1      209.82      180.50     18.66 o 
   0  11   1       22.56       13.31     15.33 o 
   1  11   1      356.50      304.06     18.25 o 
   2  11   1      178.75      197.33     16.88 o 
   3  11   1      289.00      301.34     20.90 o 
   4  11   1       10.58      -10.92     15.99 o 
   5  11   1       22.35       -7.15     16.09 o 
   6  11   1       19.20        7.32     26.62 o 
   7  11   1      847.38      880.25     37.57 o 
   8  11   1      553.55      493.98     37.54 o 
   9  11   1      105.85      117.91     35.89 o 
  10  11   1       44.25       31.84     24.27 o 
  -8  12   1      518.05      567.93     65.17 o 
  -7  12   1       55.79       43.01     33.24 o 
  -6  12   1       30.09       21.55     20.80 o 
  -5  12   1       83.35      100.82     21.52 o 
  -4  12   1      832.77      826.03     44.73 o 
  -3  12   1      113.08      120.17     19.37 o 
  -2  12   1      603.36      608.96     31.23 o 
  -1  12   1       20.77       24.36     17.59 o 
   0  12   1      166.21      147.96     19.42 o 
   1  12   1       17.70        7.49     16.54 o 
   2  12   1      420.30      405.11     24.10 o 
   3  12   1      368.90      367.00     23.32 o 
   4  12   1      281.88      330.81     40.52 o 
   5  12   1        9.50        3.23     30.46 o 
   6  12   1       16.65       34.15     21.45 o 
   7  12   1      237.81      230.73     26.63 o 
   8  12   1      121.90      131.18     27.02 o 
  -4  13   1      183.70      146.84     30.26 o 
  -3  13   1      779.58      863.01     37.95 o 
  -2  13   1      241.88      287.38     33.54 o 
  -1  13   1     2683.63     2695.64     84.69 o 
   0  13   1       69.50       73.78     20.87 o 
   1  13   1       86.11      107.12     20.65 o 
   2  13   1      690.78      690.11     30.77 o 
   3  13   1       47.92       51.40     22.09 o 
   4  13   1       44.46       38.90     29.27 o 
 -18   0   2       99.24      169.27     48.36 o 
 -16   0   2      208.51      161.82     30.06 o 
 -14   0   2      386.02      548.57     34.81 o 
 -12   0   2     2140.58     2396.00     49.41 o 
 -10   0   2       17.07       39.76     11.63 o 
  -8   0   2     1165.35     1378.21     30.42 o 
  -6   0   2    13953.43    15395.79    206.46 o 
  -4   0   2     3022.05     3087.19     50.11 o 
  -2   0   2    44641.38    46505.75   1239.64 o 
   2   0   2    28712.62    30455.12    360.43 o 
   4   0   2        3.14      -10.12     10.12 o 
   6   0   2        0.67      144.34     12.99 o 
   8   0   2     2009.35     2457.10     42.19 o 
  10   0   2      159.00      183.90     13.55 o 
  12   0   2     1101.50     1055.53     31.19 o 
  14   0   2      194.08      232.17     29.66 o 
  16   0   2      128.96      156.54     43.27 o 
  18   0   2      237.77      255.81     52.18 o 
 -19   1   2        5.26       44.04     31.71 o 
 -18   1   2     1818.67     1825.00     72.90 o 
 -17   1   2       85.72      101.27     27.37 o 
 -16   1   2       24.78        9.17     18.70 o 
 -15   1   2      190.65      211.64     19.51 o 
 -14   1   2     3942.06     3864.42     56.83 o 
 -13   1   2      428.26      433.53     16.71 o 
 -12   1   2       10.96       13.48      8.93 o 
 -11   1   2      564.66      620.92     17.08 o 
 -10   1   2     2911.58     2724.69     36.63 o 
  -9   1   2      721.83      774.85     15.46 o 
  -8   1   2      155.56      140.14      7.97 o 
  -7   1   2      653.82      886.81     14.77 o 
  -6   1   2      896.55      779.07     16.25 o 
  -5   1   2     5224.26     5306.65     59.07 o 
  -4   1   2      296.48      217.52      7.52 o 
  -3   1   2    64235.06    67977.84    819.27 o 
  -2   1   2       65.24       31.40      4.09 o 
  -1   1   2     8272.70     8908.02    132.14 o 
   0   1   2      281.17       99.89      8.24 o 
   1   1   2     4903.67     5097.08     69.30 o 
   2   1   2     3986.31     2226.91     59.51 o 
   3   1   2     5073.31     5287.94     57.22 o 
   4   1   2      189.28      219.05      7.89 o 
   5   1   2     2524.47     2342.04     29.74 o 
   6   1   2    12407.59    11467.70    116.80 o 
   7   1   2      555.70      807.15     15.02 o 
   8   1   2      142.90      105.42      8.69 o 
   9   1   2      434.84      466.01     11.95 o 
  10   1   2     3628.59     3476.49     43.04 o 
  11   1   2        0.15       31.34      9.70 o 
  12   1   2      202.32      175.23     12.00 o 
  13   1   2        1.09        2.48     16.60 o 
  14   1   2      187.94      182.05     17.18 o 
  15   1   2      418.86      443.47     30.61 o 
  16   1   2     2048.89     1886.80     60.22 o 
  17   1   2        4.06       70.22     42.00 o 
  18   1   2      146.21      108.18     33.30 o 
 -18   2   2       70.93       84.63     32.40 o 
 -17   2   2      314.97      262.91     27.43 o 
 -16   2   2      250.04      240.69     23.21 o 
 -15   2   2     2502.99     2457.74     50.87 o 
 -14   2   2       61.60       67.61     14.04 o 
 -13   2   2      505.57      411.98     16.70 o 
 -12   2   2      357.71      384.83     17.93 o 
 -11   2   2      724.97      630.53     17.65 o 
 -10   2   2      121.90      111.52     10.46 o 
  -9   2   2      550.49      502.34     15.12 o 
  -8   2   2     3161.93     3478.31     46.38 o 
  -7   2   2     1170.86     1211.60     27.76 o 
  -6   2   2       42.99       70.35      9.61 o 
  -5   2   2       95.11       77.75      8.47 o 
  -4   2   2     1147.35     1354.61     17.42 o 
  -3   2   2      683.48      503.72     14.56 o 
  -2   2   2     1439.69     1599.37     21.14 o 
  -1   2   2      188.84       92.99      9.65 o 
   0   2   2    37353.90    40888.37    424.66 o 
   1   2   2       10.96       -6.57      6.57 o 
   2   2   2    40206.04    45163.17    539.93 o 
   3   2   2     3900.18     3101.59     44.25 o 
   4   2   2    11666.20    13022.88    130.11 o 
   5   2   2      504.60      427.12      9.22 o 
   6   2   2    14169.06    17133.99    182.44 o 
   7   2   2     1252.85     1084.42     17.50 o 
   8   2   2     1508.94     1800.97     27.03 o 
   9   2   2      321.44      371.92     11.35 o 
  10   2   2       27.50       23.28      8.96 o 
  11   2   2        0.33       -2.96     11.24 o 
  12   2   2      533.31      630.13     22.08 o 
  13   2   2       44.50       43.90     13.94 o 
  14   2   2       66.08       62.38     16.57 o 
  15   2   2       88.86       60.92     19.82 o 
  16   2   2       16.88       25.75     27.44 o 
  17   2   2     1077.71      942.81     75.09 o 
 -18   3   2      729.27      757.19     49.89 o 
 -17   3   2      286.28      303.10     40.09 o 
 -16   3   2     1633.87     1627.21     64.03 o 
 -15   3   2      680.12      723.85     27.96 o 
 -14   3   2      661.26      652.52     25.38 o 
 -13   3   2      266.57      268.18     16.09 o 
 -12   3   2     1360.45     1303.01     28.81 o 
 -11   3   2      296.66      327.23     13.69 o 
 -10   3   2      500.65      518.18     15.46 o 
  -9   3   2     3763.34     4097.58     54.16 o 
  -8   3   2     1879.91     1740.42     27.44 o 
  -7   3   2     2397.89     2445.32     34.20 o 
  -6   3   2      137.02      187.25     10.32 o 
  -5   3   2       42.63       89.68      6.93 o 
  -4   3   2     2551.08     2251.08     31.90 o 
  -3   3   2       71.77      114.71      6.52 o 
  -2   3   2       68.80       35.63      5.20 o 
  -1   3   2       49.05       80.56      6.40 o 
   0   3   2     2414.87     1796.05     48.91 o 
   1   3   2     1000.45     1112.27     17.98 o 
   2   3   2     1642.43     1456.12     25.60 o 
   3   3   2      959.79      947.80     17.29 o 
   4   3   2        6.46       16.67      6.45 o 
   5   3   2      714.56      873.19     15.64 o 
   6   3   2        1.42        1.74      6.47 o 
   7   3   2     1099.26     1324.66     20.96 o 
   8   3   2      289.88      240.06     10.10 o 
   9   3   2      305.41      313.20     10.03 o 
  10   3   2       98.59       88.80      9.36 o 
  11   3   2       41.31       50.36     11.95 o 
  12   3   2       11.75        9.23     12.52 o 
  13   3   2       44.71       57.99     16.02 o 
  14   3   2      701.01      659.27     26.88 o 
  15   3   2       40.70       97.38     24.06 o 
  16   3   2      678.15      620.07     35.44 o 
  17   3   2       93.34      120.89     33.15 o 
 -18   4   2        0.01       53.94     30.56 o 
 -17   4   2       59.61       44.92     30.14 o 
 -16   4   2      162.50      151.70     25.45 o 
 -15   4   2       54.81       63.12     22.97 o 
 -14   4   2       35.05       36.58     15.90 o 
 -13   4   2        7.57       -0.45     14.51 o 
 -12   4   2        3.42       19.31     11.70 o 
 -11   4   2     1063.30      977.45     29.98 o 
 -10   4   2       10.16        8.91      9.92 o 
  -9   4   2      786.23      688.83     17.90 o 
  -8   4   2     1198.05     1454.75     26.49 o 
  -7   4   2      968.14      938.92     17.09 o 
  -6   4   2      390.28      312.70     11.25 o 
  -5   4   2       13.96        4.14      5.68 o 
  -4   4   2    17189.90    19283.32    202.52 o 
  -3   4   2       75.47       65.95      6.49 o 
  -2   4   2    22013.52    24651.56    275.85 o 
  -1   4   2      452.39      396.90     11.81 o 
   0   4   2      465.30      522.97     11.60 o 
   1   4   2       41.58       59.55      7.10 o 
   2   4   2     1890.45     1995.76     28.04 o 
   3   4   2     2391.13     2228.95     47.60 o 
   4   4   2     2568.75     2494.94     29.51 o 
   5   4   2     1276.86     1280.39     19.93 o 
   6   4   2     4382.14     4875.06     57.76 o 
   7   4   2      171.89      153.44     10.19 o 
   8   4   2       99.40      158.62     10.86 o 
   9   4   2      216.09      203.72     15.19 o 
  10   4   2       57.28       41.39     10.89 o 
  11   4   2      451.17      432.77     20.80 o 
  12   4   2       86.21      100.40     16.56 o 
  13   4   2       13.99      -18.62     19.01 o 
  14   4   2      318.70      308.26     40.86 o 
  15   4   2      438.09      495.96     27.93 o 
  16   4   2     1657.78     1736.53     70.61 o 
  17   4   2        0.03      -28.80     28.80 o 
 -17   5   2       49.81      102.47     33.26 o 
 -16   5   2      874.45      813.09     62.06 o 
 -15   5   2       38.08       41.12     39.80 o 
 -14   5   2     1745.89     1573.79     51.80 o 
 -13   5   2      816.73      670.50     30.32 o 
 -12   5   2       13.19        3.84     15.98 o 
 -11   5   2      801.90      733.36     28.76 o 
 -10   5   2       50.27       50.55      9.55 o 
  -9   5   2       75.34       77.14     12.59 o 
  -8   5   2     2429.94     2336.75     62.88 o 
  -7   5   2      889.28     1001.11     19.90 o 
  -6   5   2        5.38       22.16      9.46 o 
  -5   5   2        6.36        6.42      6.73 o 
  -4   5   2      532.78      450.64     10.78 o 
  -3   5   2    15181.73    17487.56    184.19 o 
  -2   5   2        1.79        1.44      5.12 o 
  -1   5   2        0.25        5.36      7.26 o 
   0   5   2      757.03      760.46     15.49 o 
   1   5   2     7772.70     9398.10    110.51 o 
   2   5   2       54.33       59.94      8.99 o 
   3   5   2       22.91       27.01      9.81 o 
   4   5   2     1606.56     1526.28     28.18 o 
   5   5   2     1633.73     1878.26     24.69 o 
   6   5   2      939.38      846.06     16.45 o 
   7   5   2       35.61       76.78     11.75 o 
   8   5   2     1161.22     1130.46     23.80 o 
   9   5   2        6.29        1.23     12.10 o 
  10   5   2      258.25      226.76     17.14 o 
  11   5   2      191.95      178.55     16.58 o 
  12   5   2       35.39       48.61     16.08 o 
  13   5   2      334.70      285.84     27.60 o 
  14   5   2      258.53      230.23     26.65 o 
  15   5   2       45.94       41.88     22.48 o 
  16   5   2     1493.38     1431.54     54.04 o 
 -17   6   2     1530.68     1561.15     57.42 o 
 -16   6   2       52.51       90.69     25.20 o 
 -15   6   2     1114.35     1027.41     90.07 o 
 -14   6   2       20.41       34.04     25.72 o 
 -13   6   2     1167.52     1223.86     45.20 o 
 -12   6   2        3.19       -1.81     22.60 o 
 -11   6   2        1.67      -16.13     16.13 o 
 -10   6   2      524.76      590.95     26.02 o 
  -9   6   2     2570.98     2357.99     52.12 o 
  -8   6   2     1209.24     1222.85     27.17 o 
  -7   6   2      287.83      292.76     14.23 o 
  -6   6   2     3602.02     4044.72     64.22 o 
  -5   6   2       63.84       44.15      7.55 o 
  -4   6   2      102.72      110.49      8.42 o 
  -3   6   2      300.85      329.95     11.82 o 
  -2   6   2        2.29       -2.82      5.18 o 
  -1   6   2      618.57      646.12     14.55 o 
   0   6   2     4648.19     5453.23     67.93 o 
   1   6   2      159.47      176.82      9.72 o 
   2   6   2     1106.36     1150.30     22.82 o 
   3   6   2      149.10      141.81     13.55 o 
   4   6   2     3083.57     3089.30     46.74 o 
   5   6   2     6266.18     6182.27     71.29 o 
   6   6   2     1117.10     1253.38     22.24 o 
   7   6   2     6162.85     5783.09    106.81 o 
   8   6   2      277.48      260.54     16.26 o 
   9   6   2     1694.40     1480.39     39.26 o 
  10   6   2        1.25       -3.53     16.14 o 
  11   6   2     1587.96     1430.97     41.66 o 
  12   6   2      590.45      592.78     46.13 o 
  13   6   2      545.79      456.10     31.32 o 
  14   6   2       36.45       28.70     23.44 o 
  15   6   2       90.13      140.33     26.57 o 
  16   6   2      318.05      272.55     32.18 o 
 -16   7   2      474.55      459.79     40.28 o 
 -15   7   2      132.58      120.58     33.67 o 
 -14   7   2       69.41       54.98     28.26 o 
 -13   7   2       90.73       89.43     22.94 o 
 -12   7   2      125.64      104.36     22.65 o 
 -11   7   2       12.11       16.61     17.07 o 
 -10   7   2       14.33        4.93     15.92 o 
  -9   7   2     1371.18     1454.12     39.27 o 
  -8   7   2      395.07      342.72     22.31 o 
  -7   7   2     3110.16     3196.21     55.07 o 
  -6   7   2        7.31       -2.13     10.71 o 
  -5   7   2       44.45       34.65      7.96 o 
  -4   7   2      452.41      503.71     13.35 o 
  -3   7   2     2316.99     2394.47     31.70 o 
  -2   7   2       38.91       27.83      6.38 o 
  -1   7   2     1254.64     1215.64     21.98 o 
   0   7   2       13.48       27.37      8.29 o 
   1   7   2      836.05      771.95     19.12 o 
   2   7   2      604.28      553.88     16.26 o 
   3   7   2      540.10      557.89     15.94 o 
   4   7   2       50.49       74.56     14.64 o 
   5   7   2     7146.61     7771.75    102.39 o 
   6   7   2     6413.22     6154.23     93.97 o 
   7   7   2     6841.91     7392.92    125.31 o 
   8   7   2      405.31      337.34     20.30 o 
   9   7   2      128.84      153.62     18.30 o 
  10   7   2       42.93        0.96     19.10 o 
  11   7   2      212.39      266.78     25.76 o 
  12   7   2      252.81      246.50     26.63 o 
  13   7   2      529.75      482.73     32.48 o 
  14   7   2       72.35       36.59     38.17 o 
  15   7   2       97.16      107.11     28.06 o 
 -15   8   2        8.14       13.32     24.23 o 
 -14   8   2      502.08      493.61     34.04 o 
 -13   8   2        4.20       13.44     21.79 o 
 -12   8   2       29.48       71.27     23.12 o 
 -11   8   2      870.93      803.64     36.30 o 
 -10   8   2      464.75      427.07     25.29 o 
  -9   8   2       16.51       27.41     16.92 o 
  -8   8   2     5283.51     5419.26     98.96 o 
  -7   8   2      104.08       75.79     13.25 o 
  -6   8   2     1524.72     1609.33     34.72 o 
  -5   8   2       29.04       27.65     17.15 o 
  -4   8   2     1556.22     1753.48     31.26 o 
  -3   8   2        2.87       -9.22      9.22 o 
  -2   8   2        7.47       16.03      7.43 o 
  -1   8   2      869.71      805.55     15.50 o 
   0   8   2       26.49       31.18     10.14 o 
   1   8   2      211.59      161.94     13.19 o 
   2   8   2      126.89      193.98     12.68 o 
   3   8   2      251.87      212.52     12.86 o 
   4   8   2      189.23      213.78     21.68 o 
   5   8   2      727.14      718.73     23.77 o 
   6   8   2     4938.14     5170.79     90.02 o 
   7   8   2      742.06      665.10     25.86 o 
   8   8   2      150.49      151.53     18.33 o 
   9   8   2      231.64      251.54     21.04 o 
  10   8   2        5.95       43.10     20.44 o 
  11   8   2      715.28      655.75     34.67 o 
  12   8   2       31.91       28.51     22.79 o 
  13   8   2       38.36       48.43     36.01 o 
  14   8   2       21.28       28.33     25.03 o 
 -14   9   2       12.64       37.24     25.21 o 
 -13   9   2       60.22       34.58     24.08 o 
 -12   9   2      105.85      112.63     25.38 o 
 -11   9   2        0.02      -10.41     21.47 o 
 -10   9   2      479.52      485.22     32.17 o 
  -9   9   2     1077.65     1126.47     36.98 o 
  -8   9   2      166.10      194.80     20.25 o 
  -7   9   2     1245.84     1344.71     49.05 o 
  -6   9   2     1906.29     1790.48     38.59 o 
  -5   9   2       53.03       65.53     13.63 o 
  -4   9   2      823.68      750.24     23.09 o 
  -3   9   2      135.83      139.36     14.23 o 
  -2   9   2     1425.13     1335.93     24.98 o 
  -1   9   2      108.92      112.56     10.95 o 
   0   9   2      381.01      369.29     13.19 o 
   1   9   2      781.39      761.36     18.28 o 
   2   9   2      267.71      242.52     12.00 o 
   3   9   2        5.20        7.06     13.80 o 
   4   9   2     2509.97     2460.10     51.67 o 
   5   9   2       17.82       23.50     12.75 o 
   6   9   2      103.97       75.62     16.36 o 
   7   9   2      327.46      368.65     22.41 o 
   8   9   2     1511.73     1367.18     40.09 o 
   9   9   2      143.10       95.66     22.10 o 
  10   9   2        6.94       28.11     21.33 o 
  11   9   2      292.18      308.54     43.63 o 
  12   9   2       22.31       29.05     24.35 o 
  13   9   2       40.52      102.89     36.94 o 
 -12  10   2      198.91      196.71     27.84 o 
 -11  10   2       23.69       39.83     23.20 o 
 -10  10   2      270.59      276.54     28.25 o 
  -9  10   2       22.61       36.45     24.19 o 
  -8  10   2        0.05      -11.36     19.96 o 
  -7  10   2      156.11      150.04     19.58 o 
  -6  10   2       58.26       67.65     17.40 o 
  -5  10   2       85.23       98.30     15.02 o 
  -4  10   2       34.86       40.92     13.99 o 
  -3  10   2      335.50      315.95     17.75 o 
  -2  10   2      399.12      349.00     18.99 o 
  -1  10   2        0.64       -5.36     10.55 o 
   0  10   2      887.65      839.77     31.75 o 
   1  10   2      719.68      703.76     21.90 o 
   2  10   2     1286.11     1339.47     31.35 o 
   3  10   2        6.11       -6.06     11.57 o 
   4  10   2       22.97       19.52     14.44 o 
   5  10   2      180.58      181.65     18.86 o 
   6  10   2     1298.18     1363.53     38.16 o 
   7  10   2      769.55      714.94     44.92 o 
   8  10   2        0.07      -15.32     18.66 o 
   9  10   2      490.03      449.08     30.94 o 
  10  10   2       68.86       82.79     24.66 o 
  11  10   2        0.02        1.68     22.83 o 
 -11  11   2      368.53      337.66     31.40 o 
 -10  11   2       71.18       83.48     24.54 o 
  -9  11   2       32.99       12.99     22.83 o 
  -8  11   2        0.46        1.31     21.19 o 
  -7  11   2      331.94      349.36     27.35 o 
  -6  11   2       42.87       24.37     17.42 o 
  -5  11   2      439.91      429.36     21.36 o 
  -4  11   2       34.07       40.73     15.27 o 
  -3  11   2      737.80      665.74     24.33 o 
  -2  11   2      125.82      122.81     19.15 o 
  -1  11   2     3583.07     3656.93     71.59 o 
   0  11   2      100.01       90.46     16.44 o 
   1  11   2       88.14      119.75     15.17 o 
   2  11   2      287.66      280.21     17.66 o 
   3  11   2     3292.08     3238.67     59.40 o 
   4  11   2       17.81       18.78     15.76 o 
   5  11   2      604.93      586.77     26.22 o 
   6  11   2      214.66      209.53     23.15 o 
   7  11   2      441.49      501.22     29.84 o 
   8  11   2      154.42      163.15     24.48 o 
   9  11   2      191.45      174.43     25.99 o 
  10  11   2        3.79       30.94     23.71 o 
  -8  12   2     1191.84     1314.28     81.40 o 
  -7  12   2       29.79       36.10     21.97 o 
  -6  12   2     1272.68     1282.39     45.43 o 
  -5  12   2       23.30       20.25     18.34 o 
  -4  12   2      314.04      339.79    112.63 o 
  -3  12   2        0.36       11.13     17.05 o 
  -2  12   2      107.99       87.66     19.12 o 
  -1  12   2      183.99      196.98     20.05 o 
   0  12   2      370.90      379.02     32.44 o 
   1  12   2        2.55       21.03     16.72 o 
   2  12   2       78.13       62.90     17.59 o 
   3  12   2      123.72      147.35     19.46 o 
   4  12   2      192.67      169.39     21.81 o 
   5  12   2        3.16       17.20     20.51 o 
   6  12   2     1159.43     1251.01     50.68 o 
   7  12   2      185.23      183.69     37.40 o 
  -4  13   2        5.81       29.98     33.73 o 
  -3  13   2      254.65      199.33     26.40 o 
  -2  13   2       58.73       84.56     20.59 o 
  -1  13   2       51.82       46.75     21.31 o 
   0  13   2      303.18      353.86     24.86 o 
   1  13   2        1.09       -7.10     25.35 o 
   2  13   2       10.93       22.80     24.06 o 
   3  13   2      480.29      508.52     37.38 o 
 -19   0   3     1275.83     1198.89     87.82 o 
 -17   0   3      163.07      209.00     45.82 o 
 -15   0   3      336.88      406.50     52.02 o 
 -13   0   3      456.71      404.44     20.49 o 
 -11   0   3     2651.21     2442.15     49.17 o 
  -9   0   3      970.22     1031.50     22.96 o 
  -7   0   3     2678.21     2346.75     53.64 o 
  -5   0   3      141.02      130.75     10.48 o 
  -3   0   3      290.61      138.05     12.02 o 
  -1   0   3      916.29      465.91     23.38 o 
   1   0   3     5198.93     2475.20     79.54 o 
   3   0   3    16744.50    11504.24    270.73 o 
   5   0   3    13054.70    10297.02    256.08 o 
   7   0   3     1259.49      844.98     37.29 o 
   9   0   3      579.25      714.17     20.67 o 
  11   0   3     3778.53     3696.57     62.43 o 
  13   0   3     3960.08     3751.37     72.92 o 
  15   0   3     1819.61     1720.89     67.48 o 
  17   0   3     1804.80     1816.15    104.36 o 
 -19   1   3      173.52      169.22     49.64 o 
 -18   1   3      349.18      307.69     36.44 o 
 -17   1   3      428.09      507.20     28.40 o 
 -16   1   3      153.63      149.70     22.13 o 
 -15   1   3     5297.60     5203.91     79.03 o 
 -14   1   3      472.47      431.86     17.51 o 
 -13   1   3      296.89      287.21     14.56 o 
 -12   1   3      102.22       90.43      9.88 o 
 -11   1   3      517.25      694.43     15.89 o 
 -10   1   3      402.38      349.91     11.64 o 
  -9   1   3      704.22      711.83     14.91 o 
  -8   1   3       39.83       38.25      6.48 o 
  -7   1   3      832.03      703.39     13.82 o 
  -6   1   3        2.70       -7.77      7.77 o 
  -5   1   3     3218.94     3252.80     40.78 o 
  -4   1   3      124.47      115.21      7.66 o 
  -3   1   3     5475.74     6019.15     60.76 o 
  -2   1   3      625.65      364.38     20.91 o 
  -1   1   3    10765.39    11328.86    187.85 o 
   0   1   3     1281.32      579.75     19.79 o 
   1   1   3    78090.61    87797.49   1282.50 o 
   2   1   3       78.59       54.25      7.32 o 
   3   1   3     1933.92     2324.91     26.39 o 
   4   1   3     1217.61     1113.53     19.80 o 
   5   1   3      321.62      532.71     12.28 o 
   6   1   3      605.97      549.15     14.07 o 
   7   1   3      107.12      213.90      9.94 o 
   8   1   3     2397.65     2258.78     30.19 o 
   9   1   3      192.48      197.99     10.31 o 
  10   1   3        2.22        6.63      8.27 o 
  11   1   3     1017.95     1118.66     21.95 o 
  12   1   3      107.50      102.83     13.60 o 
  13   1   3      112.50       75.50     14.34 o 
  14   1   3     2317.94     2082.45     41.42 o 
  15   1   3       52.18      120.38     41.57 o 
  16   1   3      484.64      443.86     38.92 o 
  17   1   3      299.81      354.48     38.70 o 
 -18   2   3      328.48      301.22     29.84 o 
 -17   2   3       13.63       16.76     22.23 o 
 -16   2   3      279.11      300.94     24.48 o 
 -15   2   3       38.79       57.60     17.08 o 
 -14   2   3       31.14       39.39     13.32 o 
 -13   2   3     1869.35     1733.95     32.13 o 
 -12   2   3      436.33      463.54     16.30 o 
 -11   2   3     2491.45     2243.84     35.73 o 
 -10   2   3      388.48      419.20     14.28 o 
  -9   2   3       28.40       17.08      8.91 o 
  -8   2   3      872.58      903.30     19.76 o 
  -7   2   3       51.17       20.18      9.23 o 
  -6   2   3        0.32        9.59      9.29 o 
  -5   2   3      878.29      736.42     20.85 o 
  -4   2   3     8199.66     8662.45     99.05 o 
  -3   2   3      404.73      301.89     18.10 o 
  -2   2   3     4678.33     4738.93     66.72 o 
  -1   2   3     1102.12      871.84     46.77 o 
   0   2   3    34149.40    37586.46    417.01 o 
   1   2   3     9101.19     6122.47    199.59 o 
   2   2   3    31043.38    35188.28    586.92 o 
   3   2   3      386.99      283.26      8.42 o 
   4   2   3      360.59      323.21      9.81 o 
   5   2   3    24781.30    23326.54    243.76 o 
   6   2   3     6138.44     6461.78     73.60 o 
   7   2   3       12.22       20.67      7.05 o 
   8   2   3       31.14      132.41      8.97 o 
   9   2   3      264.93      223.34     10.57 o 
  10   2   3      145.00      162.82     11.56 o 
  11   2   3      556.02      577.00     17.18 o 
  12   2   3       15.62       15.35     12.21 o 
  13   2   3      521.87      451.42     19.70 o 
  14   2   3       43.70      126.28     19.63 o 
  15   2   3       59.10       58.84     20.49 o 
  16   2   3     1112.88     1165.27     57.58 o 
  17   2   3      925.23     1033.76     56.61 o 
 -18   3   3      534.78      641.00     47.67 o 
 -17   3   3      972.57     1043.86     65.54 o 
 -16   3   3     1310.43     1163.10     44.55 o 
 -15   3   3      123.47      132.66     18.40 o 
 -14   3   3     1531.76     1424.22     36.46 o 
 -13   3   3       34.80       43.10     12.59 o 
 -12   3   3     1635.43     1726.94     31.01 o 
 -11   3   3      839.05      931.52     26.70 o 
 -10   3   3     1433.87     1341.89     24.83 o 
  -9   3   3     2496.06     2683.73     38.87 o 
  -8   3   3     3804.03     3549.43     51.55 o 
  -7   3   3      288.26      282.59     12.17 o 
  -6   3   3       12.55       18.92      8.35 o 
  -5   3   3     6252.38     6745.84     74.06 o 
  -4   3   3        0.04       19.68      6.95 o 
  -3   3   3      932.24     1030.04     15.79 o 
  -2   3   3      307.53      209.95     13.18 o 
  -1   3   3     4270.55     4454.15     53.86 o 
   0   3   3     1214.15     1054.23     48.94 o 
   1   3   3    16255.94    19361.04    235.79 o 
   2   3   3     1139.10      942.06     25.14 o 
   3   3   3     7544.14     7653.87     97.46 o 
   4   3   3      815.30      642.75     11.29 o 
   5   3   3      214.21      310.25      9.29 o 
   6   3   3     3182.78     3208.27     37.95 o 
   7   3   3     2533.81     2938.01     35.76 o 
   8   3   3       20.88       55.16      8.32 o 
   9   3   3      214.76      232.31     14.74 o 
  10   3   3       15.34       22.31     11.16 o 
  11   3   3        5.22      -10.24     11.36 o 
  12   3   3       71.29       65.68     15.76 o 
  13   3   3      286.99      350.22     20.90 o 
  14   3   3     1237.07     1080.21     33.58 o 
  15   3   3      101.88      100.89     20.82 o 
  16   3   3      877.51      796.92     39.18 o 
  17   3   3      141.62      112.17     32.25 o 
 -18   4   3       35.56       37.41     32.45 o 
 -17   4   3      601.73      560.23     43.58 o 
 -16   4   3      271.08      266.32     28.57 o 
 -15   4   3      562.82      546.17     32.31 o 
 -14   4   3      279.96      253.01     22.56 o 
 -13   4   3      180.52      223.24     18.38 o 
 -12   4   3      239.10      216.07     14.46 o 
 -11   4   3      328.43      324.72     15.17 o 
 -10   4   3      300.70      305.73     12.44 o 
  -9   4   3     2935.07     2827.92     40.20 o 
  -8   4   3     3252.07     3684.19     57.31 o 
  -7   4   3      333.69      383.00     12.86 o 
  -6   4   3       22.95       29.04      7.73 o 
  -5   4   3      430.20      417.89     12.51 o 
  -4   4   3     4529.86     4861.25     55.31 o 
  -3   4   3       39.21       40.18      5.32 o 
  -2   4   3     5105.09     5597.00     88.51 o 
  -1   4   3       14.47       12.02      7.40 o 
   0   4   3       32.44       23.67      7.95 o 
   1   4   3     1441.94     1305.01     24.30 o 
   2   4   3    15880.55    17804.72    203.48 o 
   3   4   3     1031.03     1007.49     19.26 o 
   4   4   3      398.18      476.12     14.77 o 
   5   4   3      316.26      257.11      9.38 o 
   6   4   3      232.33      192.61      9.77 o 
   7   4   3       99.53       65.32      8.72 o 
   8   4   3       16.33       -2.28      9.22 o 
   9   4   3      257.49      244.99     13.04 o 
  10   4   3      115.38      111.19     14.79 o 
  11   4   3       85.25       41.66     15.04 o 
  12   4   3       29.38       41.03     14.88 o 
  13   4   3     2509.17     2436.83     51.84 o 
  14   4   3       13.11      -12.01     19.63 o 
  15   4   3      283.56      329.70     25.84 o 
  16   4   3       46.07       99.91     31.50 o 
  17   4   3     1675.64     1510.70     96.73 o 
 -17   5   3        0.29       43.32     23.49 o 
 -16   5   3      220.50      208.90     27.60 o 
 -15   5   3      213.14      146.34     25.22 o 
 -14   5   3       95.36      122.14     22.76 o 
 -13   5   3       92.83      136.20     19.65 o 
 -12   5   3      304.87      252.68     20.64 o 
 -11   5   3     2961.65     2942.64     62.47 o 
 -10   5   3       66.09       61.09     10.91 o 
  -9   5   3     6583.12     6834.32     91.73 o 
  -8   5   3      283.21      277.80     14.03 o 
  -7   5   3      878.02      897.15     16.12 o 
  -6   5   3      727.00      650.40     22.77 o 
  -5   5   3     1902.11     2089.18     30.01 o 
  -4   5   3       97.08       87.91      8.90 o 
  -3   5   3      746.52      859.77     14.32 o 
  -2   5   3      139.67       89.47      8.41 o 
  -1   5   3     3113.96     4061.96     51.99 o 
   0   5   3     1127.02      980.03     18.37 o 
   1   5   3     1178.83     1643.76     28.23 o 
   2   5   3      111.64       84.28      8.19 o 
   3   5   3     9217.19    10082.02    128.77 o 
   4   5   3     2743.71     2529.59     40.46 o 
   5   5   3     3623.37     3864.50     47.15 o 
   6   5   3      489.47      426.00     18.35 o 
   7   5   3     1674.94     1722.31     28.23 o 
   8   5   3        6.05       -6.65     10.15 o 
   9   5   3       49.77       55.52     13.81 o 
  10   5   3      320.59      306.49     20.39 o 
  11   5   3      146.99      138.21     18.89 o 
  12   5   3      593.79      528.76     24.40 o 
  13   5   3        0.51        6.22     17.39 o 
  14   5   3      794.09      744.13     37.93 o 
  15   5   3       85.89      110.44     26.20 o 
  16   5   3        6.06       -9.13     27.55 o 
 -17   6   3      345.65      309.01     41.46 o 
 -16   6   3      217.27      241.38     29.76 o 
 -15   6   3      343.35      336.52     30.54 o 
 -14   6   3      103.64       80.05     23.43 o 
 -13   6   3      110.29      111.73     22.91 o 
 -12   6   3      106.51      137.69     19.57 o 
 -11   6   3       85.57       72.64     17.60 o 
 -10   6   3     4295.70     4148.45    107.52 o 
  -9   6   3      327.04      316.29     22.78 o 
  -8   6   3     1062.12     1105.11     25.65 o 
  -7   6   3      433.87      424.76     23.89 o 
  -6   6   3     4086.15     4343.98     67.79 o 
  -5   6   3       86.56      104.32      8.67 o 
  -4   6   3      142.81      151.07      8.88 o 
  -3   6   3      283.38      277.20      8.98 o 
  -2   6   3     2837.48     3251.89     44.02 o 
  -1   6   3       54.41       79.98      8.63 o 
   0   6   3      951.51     1007.12     21.17 o 
   1   6   3      236.91      196.61     11.12 o 
   2   6   3     1631.83     1716.88     30.02 o 
   3   6   3      372.79      375.30     12.59 o 
   4   6   3     4962.17     5454.11     76.37 o 
   5   6   3     1440.76     1479.63     23.70 o 
   6   6   3      292.37      419.72     16.70 o 
   7   6   3      143.59      132.94     12.58 o 
   8   6   3      461.40      496.03     19.32 o 
   9   6   3       62.26       72.43     16.94 o 
  10   6   3        4.63      -15.20     15.20 o 
  11   6   3      870.18      888.37     33.14 o 
  12   6   3      408.20      407.42     28.72 o 
  13   6   3       23.91       -2.32     21.00 o 
  14   6   3        6.24       35.19     23.71 o 
  15   6   3       10.98       48.06     24.69 o 
 -16   7   3      493.62      515.45     36.57 o 
 -15   7   3       35.22        0.19     23.34 o 
 -14   7   3       25.96       21.51     22.57 o 
 -13   7   3      912.15      815.79     38.82 o 
 -12   7   3      604.06      579.72     32.91 o 
 -11   7   3      127.61      155.91     25.53 o 
 -10   7   3     2245.20     2062.51     50.26 o 
  -9   7   3     1813.50     1875.48     46.23 o 
  -8   7   3      761.44      701.60     26.76 o 
  -7   7   3      107.01       91.54     12.62 o 
  -6   7   3      401.92      395.95     13.18 o 
  -5   7   3     1272.35     1270.90     29.21 o 
  -4   7   3        6.10        3.04      8.15 o 
  -3   7   3       66.15       68.93      7.98 o 
  -2   7   3      255.63      253.30     16.32 o 
  -1   7   3     2402.40     2587.89     41.28 o 
   0   7   3       50.59       55.66      9.50 o 
   1   7   3      156.55      190.17     13.85 o 
   2   7   3       10.15       14.25      8.88 o 
   3   7   3     3478.38     3633.75     57.13 o 
   4   7   3     5724.67     5571.42     98.42 o 
   5   7   3     8589.64     9150.99    132.35 o 
   6   7   3     2478.53     2374.57     50.33 o 
   7   7   3      659.46      674.71     25.61 o 
   8   7   3      559.83      564.23     24.66 o 
   9   7   3      601.62      646.32     29.82 o 
  10   7   3      185.31      192.92     20.96 o 
  11   7   3      353.44      343.37     26.59 o 
  12   7   3      890.17      831.01     38.50 o 
  13   7   3       73.96       62.96     23.62 o 
  14   7   3       20.40       32.30     24.18 o 
  15   7   3       88.26       98.71     37.33 o 
 -15   8   3      212.37      215.54     30.20 o 
 -14   8   3       47.34       -9.07     22.28 o 
 -13   8   3      256.20      206.70     27.31 o 
 -12   8   3      300.51      240.43     26.37 o 
 -11   8   3     1152.61     1178.85     82.12 o 
 -10   8   3      227.97      227.82     21.28 o 
  -9   8   3      894.88      812.53     30.76 o 
  -8   8   3        7.49       29.80     16.07 o 
  -7   8   3       68.44       44.00     13.01 o 
  -6   8   3      115.07      103.13     13.58 o 
  -5   8   3      179.16      190.81     11.74 o 
  -4   8   3      221.32      249.13     12.83 o 
  -3   8   3      319.41      299.89     13.82 o 
  -2   8   3     2455.70     2484.54     33.43 o 
  -1   8   3       47.15       39.26      9.96 o 
   0   8   3       28.82       40.12     12.43 o 
   1   8   3     1721.99     1607.47     31.07 o 
   2   8   3       13.87        5.41     10.02 o 
   3   8   3      356.63      322.09     21.24 o 
   4   8   3     5825.86     6250.08    110.40 o 
   5   8   3     7424.01     7244.20    108.62 o 
   6   8   3      364.55      410.24     19.81 o 
   7   8   3     1005.28      918.24     30.84 o 
   8   8   3       92.76      101.63     17.47 o 
   9   8   3      451.11      390.20     23.58 o 
  10   8   3       96.01      119.67     22.40 o 
  11   8   3      230.84      215.09     36.00 o 
  12   8   3       26.55       -2.92     38.01 o 
  13   8   3      671.38      616.16     37.21 o 
  14   8   3        6.36        6.75     24.05 o 
 -14   9   3      293.77      274.97     31.09 o 
 -13   9   3     1451.63     1612.39     56.67 o 
 -12   9   3      560.78      576.92     34.76 o 
 -11   9   3        5.02       -6.41     22.38 o 
 -10   9   3       89.01      102.92     22.16 o 
  -9   9   3       61.78       72.78     19.41 o 
  -8   9   3      616.73      636.48     28.09 o 
  -7   9   3     4256.67     4301.23     82.61 o 
  -6   9   3      128.20      105.56     14.30 o 
  -5   9   3     1149.06     1147.17     37.72 o 
  -4   9   3     1011.29      955.75     25.97 o 
  -3   9   3      447.39      482.32     18.70 o 
  -2   9   3       87.80       58.54     10.04 o 
  -1   9   3     1748.84     1648.66     28.31 o 
   0   9   3       79.28       66.12     11.96 o 
   1   9   3     1195.72     1166.87     29.24 o 
   2   9   3        0.21       -9.54     16.35 o 
   3   9   3    10715.56    10885.63    197.48 o 
   4   9   3      326.23      292.90     14.25 o 
   5   9   3     1674.63     1698.19     36.16 o 
   6   9   3      700.03      629.57     25.88 o 
   7   9   3        6.74       22.36     16.12 o 
   8   9   3        1.60      -12.95     19.09 o 
   9   9   3      286.85      259.67     25.48 o 
  10   9   3      672.00      685.44     34.88 o 
  11   9   3      125.81      158.04     27.85 o 
  12   9   3        4.43       25.87     24.28 o 
  13   9   3       24.29       69.72     25.48 o 
 -12  10   3      807.77      697.00     38.34 o 
 -11  10   3      175.75      186.49     54.16 o 
 -10  10   3      488.25      507.53     33.22 o 
  -9  10   3       77.15       69.85     24.93 o 
  -8  10   3      965.84     1028.07     39.58 o 
  -7  10   3      238.11      226.60     20.95 o 
  -6  10   3     1584.27     1672.73     43.42 o 
  -5  10   3       15.53        0.50     13.51 o 
  -4  10   3     1144.70     1190.03     30.74 o 
  -3  10   3        0.30      -12.71     12.71 o 
  -2  10   3      471.76      460.30     18.95 o 
  -1  10   3      408.36      413.97     16.08 o 
   0  10   3        0.18       18.28     10.02 o 
   1  10   3      261.15      258.66     14.67 o 
   2  10   3      371.83      412.38     17.44 o 
   3  10   3       38.30       22.57     11.79 o 
   4  10   3     1124.66     1198.17     29.71 o 
   5  10   3        0.17        9.23     13.14 o 
   6  10   3     1262.17     1168.41     35.14 o 
   7  10   3        3.75       -5.01     25.18 o 
   8  10   3     1134.86     1163.94     42.53 o 
   9  10   3        9.63       15.86     21.57 o 
  10  10   3      314.94      352.43     29.16 o 
  11  10   3       30.25       38.81     24.09 o 
 -11  11   3       69.14       56.62     25.34 o 
 -10  11   3       12.07      -27.55     28.69 o 
  -9  11   3       49.66       57.16     23.71 o 
  -8  11   3      260.98      251.12     27.09 o 
  -7  11   3      183.97      215.76     24.44 o 
  -6  11   3      166.88      170.98     29.33 o 
  -5  11   3      289.16      297.50     19.75 o 
  -4  11   3       41.44       57.61     15.54 o 
  -3  11   3       96.18       66.45     15.21 o 
  -2  11   3        2.70       -2.49     14.88 o 
  -1  11   3      113.50       77.00     15.72 o 
   0  11   3        0.04      -14.46     14.46 o 
   1  11   3      216.83      302.41     17.28 o 
   2  11   3      219.45      218.97     16.21 o 
   3  11   3      100.91       73.85     14.62 o 
   4  11   3      268.87      324.51     18.51 o 
   5  11   3      591.82      617.92     29.10 o 
   6  11   3      427.50      431.43     26.84 o 
   7  11   3      753.13      795.05     35.15 o 
   8  11   3        0.76       12.19     21.50 o 
   9  11   3       59.89       56.18     23.74 o 
  -8  12   3       24.06       20.95     23.82 o 
  -7  12   3      518.62      479.98     31.62 o 
  -6  12   3      415.86      408.01     30.42 o 
  -5  12   3      188.01      168.13     34.77 o 
  -4  12   3        7.27       -4.79     20.39 o 
  -3  12   3      346.06      318.59     25.23 o 
  -2  12   3        1.03        2.42     21.27 o 
  -1  12   3      141.81      126.91     18.86 o 
   0  12   3      602.32      661.06     27.40 o 
   1  12   3      417.56      429.08     23.23 o 
   2  12   3      292.10      313.84     34.35 o 
   3  12   3       11.04      -10.44     21.40 o 
   4  12   3      230.26      190.99     31.86 o 
   5  12   3     1008.63     1011.47     70.12 o 
   6  12   3       54.91       68.02     22.30 o 
   7  12   3      158.57      201.40     35.62 o 
  -4  13   3      293.91      329.28     54.73 o 
  -3  13   3      136.55      124.21     24.61 o 
  -2  13   3     1209.21     1202.21     39.22 o 
  -1  13   3        3.84      -19.10     19.10 o 
   0  13   3      266.58      269.67     23.27 o 
   1  13   3     2052.56     2029.42     64.49 o 
   2  13   3        4.97      -22.18     22.18 o 
   3  13   3      119.63       73.82     48.36 o 
 -18   0   4       13.22       -3.82     36.91 o 
 -16   0   4     5733.33     5180.75    195.39 o 
 -14   0   4      421.48      480.23     39.50 o 
 -12   0   4      297.51      324.65     17.88 o 
 -10   0   4     2672.60     3004.17     49.63 o 
  -8   0   4     5155.22     5518.38    117.20 o 
  -6   0   4     2908.99     3370.26     67.23 o 
  -4   0   4     2027.31     1894.02     39.18 o 
  -2   0   4    76179.02    81472.05   1178.36 o 
   0   0   4     1065.42     1327.68     23.22 o 
   2   0   4   112550.20   118761.65   3625.52 o 
   4   0   4     4872.32     4918.31     79.53 o 
   6   0   4      276.68      283.36     15.22 o 
   8   0   4    20514.24    22596.28    339.24 o 
  10   0   4       16.08       43.16     12.49 o 
  12   0   4      709.08      855.07     34.48 o 
  14   0   4      298.61      342.93     32.84 o 
  16   0   4      908.94     1161.98     81.45 o 
 -19   1   4       18.03      -18.11     27.44 o 
 -18   1   4      802.04      732.19     46.80 o 
 -17   1   4       69.97       75.87     19.86 o 
 -16   1   4        1.61      -14.38     14.38 o 
 -15   1   4      935.09      980.61     27.42 o 
 -14   1   4      800.96      770.55     21.58 o 
 -13   1   4       34.97        9.20     13.67 o 
 -12   1   4     6008.01     5806.34     75.91 o 
 -11   1   4      190.47      206.12     12.30 o 
 -10   1   4      297.55      259.14     13.93 o 
  -9   1   4     5842.01     6278.26     77.39 o 
  -8   1   4      505.14      464.58     12.27 o 
  -7   1   4       58.20       54.10      8.51 o 
  -6   1   4        7.55        9.25      7.45 o 
  -5   1   4     2062.86     2179.30     29.50 o 
  -4   1   4      152.04      135.37      9.68 o 
  -3   1   4    17160.24    18996.39    210.44 o 
  -2   1   4        0.38        2.11      4.30 o 
  -1   1   4    15997.79    17034.76    202.55 o 
   0   1   4     2281.79     1462.92     70.06 o 
   1   1   4    31244.79    34089.86    441.58 o 
   2   1   4     5178.00     3522.50     62.37 o 
   3   1   4     1656.92     1979.67     29.51 o 
   4   1   4     2754.91     2164.08     26.28 o 
   5   1   4      122.74      212.89      9.98 o 
   6   1   4      616.83      531.45     12.84 o 
   7   1   4      813.49      767.13     15.98 o 
   8   1   4       65.05      128.05     10.09 o 
   9   1   4     2616.37     2666.11     35.09 o 
  10   1   4       55.02       46.90      9.76 o 
  11   1   4        2.40       71.22     12.00 o 
  12   1   4     1634.46     1663.28     29.57 o 
  13   1   4      162.24      319.82     18.40 o 
  14   1   4     1881.29     1828.52     42.61 o 
  15   1   4      155.42      188.38     26.67 o 
  16   1   4      841.50      742.83     48.70 o 
  17   1   4        2.25      -10.12     28.34 o 
 -19   2   4      328.34      400.90     58.54 o 
 -18   2   4      132.31      162.68     33.26 o 
 -17   2   4       23.00        9.46     24.77 o 
 -16   2   4        9.94       44.40     26.13 o 
 -15   2   4       80.86       99.36     16.79 o 
 -14   2   4       32.39       12.64     11.91 o 
 -13   2   4     1626.20     1611.14     30.57 o 
 -12   2   4      676.58      684.68     18.94 o 
 -11   2   4     1964.31     1840.19     31.36 o 
 -10   2   4      324.69      314.89     12.85 o 
  -9   2   4      991.11      878.43     20.63 o 
  -8   2   4      107.61       89.01     13.47 o 
  -7   2   4       79.87       43.73     10.29 o 
  -6   2   4        2.54       -6.89      7.63 o 
  -5   2   4       36.63       20.33      8.53 o 
  -4   2   4      519.79      509.50     13.04 o 
  -3   2   4      308.03      215.04     10.06 o 
  -2   2   4    37660.05    40561.41    594.68 o 
  -1   2   4     1088.84      809.47     32.97 o 
   0   2   4      478.82      623.82     15.56 o 
   1   2   4     3184.45     2337.21     60.99 o 
   2   2   4       87.04       91.50     23.15 o 
   3   2   4     7094.41     5716.15     94.96 o 
   4   2   4    23313.70    28139.77    312.23 o 
   5   2   4      208.11      247.55     10.79 o 
   6   2   4      517.18      549.74     12.03 o 
   7   2   4     3838.82     3681.12     55.80 o 
   8   2   4       74.40       92.44      8.33 o 
   9   2   4     4969.46     4576.80     56.56 o 
  10   2   4        3.31        3.18     11.39 o 
  11   2   4     2279.00     2069.36     34.87 o 
  12   2   4       75.54       93.79     13.92 o 
  13   2   4     2841.32     2521.11     51.50 o 
  14   2   4        5.54       11.28     15.49 o 
  15   2   4      400.55      366.31     30.20 o 
  16   2   4       86.11      158.67     31.94 o 
  17   2   4       36.76       52.07     46.45 o 
 -18   3   4       47.27       19.09     40.73 o 
 -17   3   4      147.39      163.20     33.15 o 
 -16   3   4      143.97       70.87     22.97 o 
 -15   3   4      131.90      174.05     26.82 o 
 -14   3   4      359.83      425.23     21.51 o 
 -13   3   4     1483.09     1592.09     46.48 o 
 -12   3   4      128.89       96.01     11.59 o 
 -11   3   4     4515.96     4838.67     64.46 o 
 -10   3   4      283.87      309.25     13.07 o 
  -9   3   4     8255.02     8608.64    112.25 o 
  -8   3   4       12.31        3.11      9.63 o 
  -7   3   4      449.50      612.23     19.64 o 
  -6   3   4      339.33      310.69     16.03 o 
  -5   3   4     4140.39     4632.52     67.02 o 
  -4   3   4      674.34      627.54     15.66 o 
  -3   3   4     3587.46     3594.62     50.91 o 
  -2   3   4        2.36       -8.34     10.44 o 
  -1   3   4     5914.07     6236.44     87.88 o 
   0   3   4      994.19      835.51     35.57 o 
   1   3   4      985.66      980.41     19.22 o 
   2   3   4      656.90      552.86     17.39 o 
   3   3   4     5305.53     6075.54     87.90 o 
   4   3   4        0.96        5.45      8.96 o 
   5   3   4     1261.88     1470.41     20.50 o 
   6   3   4      961.99     1073.42     17.57 o 
   7   3   4      567.68      646.47     14.88 o 
   8   3   4      389.71      326.68     13.92 o 
   9   3   4      232.46      258.43     13.00 o 
  10   3   4      858.62      877.95     22.89 o 
  11   3   4       44.85       58.73     14.42 o 
  12   3   4      143.38      135.32     16.51 o 
  13   3   4      977.23     1056.67     32.02 o 
  14   3   4      875.23      852.92     29.98 o 
  15   3   4      424.53      466.97     27.51 o 
  16   3   4        4.36       -5.07     60.45 o 
  17   3   4      230.63      175.49     34.64 o 
 -18   4   4       83.52       61.20     31.15 o 
 -17   4   4        0.10       30.63     27.85 o 
 -16   4   4       87.13      115.52     24.96 o 
 -15   4   4        0.02       24.41     26.45 o 
 -14   4   4        2.60       23.82     18.29 o 
 -13   4   4      236.53      260.10     19.01 o 
 -12   4   4     1725.48     1826.22     35.15 o 
 -11   4   4        3.76        0.30     10.43 o 
 -10   4   4     1990.00     2124.02     33.43 o 
  -9   4   4      258.84      258.58     20.11 o 
  -8   4   4     1548.29     1414.81     26.19 o 
  -7   4   4      517.89      519.35     12.50 o 
  -6   4   4       27.11       29.81      8.59 o 
  -5   4   4       11.33       31.32      7.75 o 
  -4   4   4     6711.21     7821.52     85.49 o 
  -3   4   4      798.51      732.85     17.71 o 
  -2   4   4     4475.88     4620.94     74.50 o 
  -1   4   4     5000.12     4430.60    102.03 o 
   0   4   4     1788.72     2198.58     33.97 o 
   1   4   4      938.70     1041.21     21.82 o 
   2   4   4     8501.68     9166.16    144.85 o 
   3   4   4      434.55      451.93     14.93 o 
   4   4   4      250.48      238.09      9.64 o 
   5   4   4      441.22      463.85     10.33 o 
   6   4   4     1470.56     1479.74     21.38 o 
   7   4   4       38.99       38.02     10.70 o 
   8   4   4       37.97       39.72     10.74 o 
   9   4   4      121.83      147.36     14.70 o 
  10   4   4        9.66       26.72     13.79 o 
  11   4   4     1031.12      967.86     40.79 o 
  12   4   4      369.40      416.79     21.93 o 
  13   4   4      593.88      534.33     25.12 o 
  14   4   4       51.54       57.26     20.67 o 
  15   4   4       74.90       69.42     20.73 o 
  16   4   4       56.68       51.54     40.09 o 
 -17   5   4      103.29      134.36     36.47 o 
 -16   5   4     1129.53      896.17     41.61 o 
 -15   5   4       15.03      -20.32     20.32 o 
 -14   5   4      720.28      733.63     35.68 o 
 -13   5   4      232.09      241.40     27.55 o 
 -12   5   4     2723.21     2489.36     73.85 o 
 -11   5   4      645.74      580.06     20.37 o 
 -10   5   4     3510.26     3345.75     57.37 o 
  -9   5   4       47.92       70.14     15.80 o 
  -8   5   4       35.52       33.83      6.52 o 
  -7   5   4     2106.33     2292.59     35.68 o 
  -6   5   4       65.33       49.70      7.45 o 
  -5   5   4      689.97      855.75     14.91 o 
  -4   5   4      196.27      190.35      7.61 o 
  -3   5   4     1011.40     1195.43     21.70 o 
  -2   5   4      456.31      448.25     12.81 o 
  -1   5   4    10659.60    12534.09    158.10 o 
   0   5   4        2.75       -0.92      7.53 o 
   1   5   4      439.71      431.40     14.20 o 
   2   5   4     4933.97     4513.78     63.12 o 
   3   5   4     4285.61     4534.17     69.94 o 
   4   5   4      957.74      889.75     23.57 o 
   5   5   4      548.20      641.35     14.33 o 
   6   5   4       78.48       85.92      9.75 o 
   7   5   4       36.26       71.91     10.08 o 
   8   5   4       27.36       32.12     10.99 o 
   9   5   4        0.02      -12.38     12.63 o 
  10   5   4      183.11      166.26     19.52 o 
  11   5   4        3.15       48.07     17.72 o 
  12   5   4        5.57      -15.83     15.83 o 
  13   5   4       38.45       54.19     18.17 o 
  14   5   4      702.53      761.70     37.93 o 
  15   5   4        2.81       16.31     23.49 o 
  16   5   4      368.97      394.97     33.29 o 
 -17   6   4      143.66      123.92     28.88 o 
 -16   6   4        0.08        5.18     22.60 o 
 -15   6   4      112.37      108.50     25.08 o 
 -14   6   4      712.43      716.93     36.56 o 
 -13   6   4     1647.34     1530.08     50.57 o 
 -12   6   4       94.47      108.75     18.86 o 
 -11   6   4     3042.48     2667.90     59.42 o 
 -10   6   4      351.38      354.45     22.60 o 
  -9   6   4       83.32       84.73     10.82 o 
  -8   6   4     1067.69     1159.36     22.93 o 
  -7   6   4      576.95      519.18     14.92 o 
  -6   6   4        8.64       11.27      8.52 o 
  -5   6   4       24.47       19.66      7.63 o 
  -4   6   4     5290.18     5884.74     72.23 o 
  -3   6   4      445.93      393.50     15.15 o 
  -2   6   4    17526.70    21091.18    286.47 o 
  -1   6   4       95.36       82.77     10.00 o 
   0   6   4      696.38      683.27     17.61 o 
   1   6   4      862.47      735.47     15.78 o 
   2   6   4      891.67      916.35     18.15 o 
   3   6   4     2012.26     1914.95     33.39 o 
   4   6   4     4457.14     4714.93     74.02 o 
   5   6   4     1806.45     1606.04     38.16 o 
   6   6   4     2847.48     2947.98     44.88 o 
   7   6   4      405.11      363.96     17.33 o 
   8   6   4      152.14      169.05     15.38 o 
   9   6   4      252.28      242.35     16.89 o 
  10   6   4      319.13      353.46     24.80 o 
  11   6   4      589.93      564.73     27.79 o 
  12   6   4       51.91       95.57     22.18 o 
  13   6   4      534.48      509.99     33.28 o 
  14   6   4        4.07      -13.54     27.71 o 
  15   6   4       74.77       98.71     26.76 o 
 -16   7   4        6.46       15.51     25.66 o 
 -15   7   4       33.65       19.86     24.18 o 
 -14   7   4       81.11       42.12     23.17 o 
 -13   7   4     1463.71     1422.90     52.80 o 
 -12   7   4      358.74      377.40     28.53 o 
 -11   7   4     4381.66     4464.69     87.68 o 
 -10   7   4      331.52      323.54     29.29 o 
  -9   7   4     2008.86     2068.30     48.92 o 
  -8   7   4       24.80       23.35     13.96 o 
  -7   7   4      133.22      143.99     10.63 o 
  -6   7   4      125.17      103.80     10.32 o 
  -5   7   4      193.96      209.17     13.31 o 
  -4   7   4      160.87      166.28      9.67 o 
  -3   7   4     2420.98     2892.10     39.34 o 
  -2   7   4      528.21      521.86     19.59 o 
  -1   7   4     2806.40     3036.40     47.27 o 
   0   7   4      185.71      193.29     12.28 o 
   1   7   4     3143.43     3583.33     54.31 o 
   2   7   4      287.89      273.46     14.04 o 
   3   7   4     1478.63     1583.28     32.02 o 
   4   7   4     3252.28     2960.37     60.56 o 
   5   7   4      807.57      861.66     34.76 o 
   6   7   4       12.77        4.71     24.98 o 
   7   7   4      563.06      639.97     27.55 o 
   8   7   4       65.13       65.68     16.66 o 
   9   7   4       15.01       15.62     17.27 o 
  10   7   4      922.08      893.69     36.99 o 
  11   7   4      428.98      499.49     30.69 o 
  12   7   4        2.73       12.62     28.17 o 
  13   7   4      179.77      269.07     28.99 o 
  14   7   4      535.75      539.02     38.24 o 
 -15   8   4      269.49      304.72     40.03 o 
 -14   8   4      264.43      334.62     31.07 o 
 -13   8   4        0.66       18.11     22.68 o 
 -12   8   4      940.92      975.01     50.72 o 
 -11   8   4      262.98      292.34     39.81 o 
 -10   8   4     3041.85     2956.17     67.97 o 
  -9   8   4       40.39       63.88     17.71 o 
  -8   8   4      138.87      174.64     18.89 o 
  -7   8   4       96.82       96.24     13.72 o 
  -6   8   4      554.45      592.36     20.79 o 
  -5   8   4      347.60      341.72     16.98 o 
  -4   8   4      348.70      309.68     13.63 o 
  -3   8   4       22.24       11.42      7.86 o 
  -2   8   4      853.51      909.08     31.98 o 
  -1   8   4      186.90      188.35     12.64 o 
   0   8   4     3207.32     3360.27     52.79 o 
   1   8   4      362.27      314.40     14.67 o 
   2   8   4      857.14      862.71     23.93 o 
   3   8   4      690.70      643.23     19.91 o 
   4   8   4     4438.08     4640.96     87.41 o 
   5   8   4      420.96      402.28     22.96 o 
   6   8   4     1231.78     1349.10     37.47 o 
   7   8   4        3.77       34.42     15.99 o 
   8   8   4      807.80      854.42     30.64 o 
   9   8   4      139.82      185.84     33.90 o 
  10   8   4      112.99      127.60     23.48 o 
  11   8   4      470.20      484.26     30.67 o 
  12   8   4       15.89       45.13     23.83 o 
  13   8   4      109.22      132.42     26.16 o 
 -14   9   4       75.75      117.45     27.98 o 
 -13   9   4      174.05      149.19     26.81 o 
 -12   9   4      353.01      331.96     35.45 o 
 -11   9   4      444.71      442.41     30.55 o 
 -10   9   4       60.21       64.82     21.93 o 
  -9   9   4      266.89      294.38     22.21 o 
  -8   9   4      112.61       99.25     18.41 o 
  -7   9   4      133.43      176.10     18.85 o 
  -6   9   4      102.52      141.24     15.01 o 
  -5   9   4     3557.29     3775.08     64.55 o 
  -4   9   4        7.80      -12.27     12.27 o 
  -3   9   4      200.99      211.95     14.19 o 
  -2   9   4       12.22        6.76      9.37 o 
  -1   9   4      492.14      417.27     17.03 o 
   0   9   4       61.22       57.63     11.40 o 
   1   9   4      194.28      170.90     16.33 o 
   2   9   4     1705.15     1593.10     35.57 o 
   3   9   4     4116.86     4224.49     82.60 o 
   4   9   4      529.12      511.89     36.19 o 
   5   9   4      886.12      860.46     24.29 o 
   6   9   4     1645.55     1579.73     52.82 o 
   7   9   4      283.72      291.83     20.76 o 
   8   9   4        6.99       21.80     21.64 o 
   9   9   4       62.01      108.70     28.97 o 
  10   9   4      324.12      283.29     27.65 o 
  11   9   4       40.81      100.60     24.48 o 
  12   9   4      370.50      342.10     49.73 o 
 -12  10   4      478.14      507.55     35.28 o 
 -11  10   4      683.18      653.86     36.08 o 
 -10  10   4       11.02        1.09     24.86 o 
  -9  10   4     1123.03     1053.27     42.03 o 
  -8  10   4      144.88      127.85     22.97 o 
  -7  10   4      790.60      767.44     38.76 o 
  -6  10   4       29.30       24.55     14.73 o 
  -5  10   4      804.70      763.97     25.17 o 
  -4  10   4      127.18      158.93     15.75 o 
  -3  10   4      263.67      236.27     16.21 o 
  -2  10   4        1.85        8.56     12.03 o 
  -1  10   4       45.43       56.91     10.47 o 
   0  10   4     2772.96     2806.62     61.54 o 
   1  10   4      186.05      230.95     20.68 o 
   2  10   4      123.33      159.40     19.39 o 
   3  10   4      171.85      185.45     20.24 o 
   4  10   4      147.22      144.92     19.92 o 
   5  10   4       65.49       94.27     14.39 o 
   6  10   4      477.72      453.79     23.41 o 
   7  10   4      266.25      218.03     23.15 o 
   8  10   4        9.43       17.86     20.53 o 
   9  10   4      258.76      209.10     25.76 o 
  10  10   4      852.07      803.30     38.57 o 
  11  10   4      138.41      123.21     27.04 o 
 -11  11   4       20.07       22.67     23.97 o 
 -10  11   4      238.97      243.42     29.07 o 
  -9  11   4     2351.93     2433.61     78.55 o 
  -8  11   4       21.69       18.48     21.06 o 
  -7  11   4      469.67      505.77     31.92 o 
  -6  11   4      117.28      103.38     19.19 o 
  -5  11   4       40.62       59.76     15.09 o 
  -4  11   4       90.98       96.47     18.43 o 
  -3  11   4      244.65      190.63     16.72 o 
  -2  11   4      662.99      708.10     26.30 o 
  -1  11   4      102.40      103.39     20.02 o 
   0  11   4      231.89      216.76     15.53 o 
   1  11   4      358.89      424.48     25.44 o 
   2  11   4      751.63      742.67     31.83 o 
   3  11   4      690.84      758.95     32.88 o 
   4  11   4      163.86      159.90     21.35 o 
   5  11   4        0.45       32.29     26.45 o 
   6  11   4      209.29      221.16     22.63 o 
   7  11   4       39.94       12.30     19.14 o 
   8  11   4       54.18       28.87     31.70 o 
   9  11   4        8.19       22.46     23.55 o 
  -8  12   4      482.85      439.98     32.82 o 
  -7  12   4       42.05       58.29     23.09 o 
  -6  12   4       19.48       27.11     21.83 o 
  -5  12   4      468.08      454.00     29.89 o 
  -4  12   4        1.56      -12.55     21.74 o 
  -3  12   4      177.63      153.31     21.31 o 
  -2  12   4     1232.45     1240.76     39.09 o 
  -1  12   4      175.75      192.68     19.36 o 
   0  12   4      311.47      350.34     29.75 o 
   1  12   4       67.72       81.21     26.76 o 
   2  12   4        5.00       13.60     23.36 o 
   3  12   4       19.87        7.71     24.18 o 
   4  12   4      199.65      187.32     33.88 o 
   5  12   4      120.33      142.52     36.91 o 
   6  12   4      174.41      172.75     45.18 o 
   7  12   4      534.75      566.11     47.84 o 
  -4  13   4      118.20      102.17     30.24 o 
  -3  13   4       70.50      111.67     24.70 o 
  -2  13   4      146.38      119.38     20.92 o 
  -1  13   4      182.04      165.85     27.86 o 
   0  13   4       17.99        5.74     23.34 o 
   1  13   4      206.86      224.22     28.72 o 
   2  13   4      517.44      507.43     35.08 o 
 -19   0   5       20.44       58.54     42.00 o 
 -17   0   5     2272.03     2339.21     85.20 o 
 -15   0   5     1584.19     1413.00     46.78 o 
 -13   0   5     7307.01     7264.49    122.07 o 
 -11   0   5     1077.21     1046.61     45.44 o 
  -9   0   5      377.74      420.56     24.43 o 
  -7   0   5      236.99      285.19     20.39 o 
  -5   0   5      407.74      379.90     16.77 o 
  -3   0   5     3527.54     3028.52    231.41 o 
  -1   0   5        8.37       -6.63     13.03 o 
   1   0   5     4188.25     3048.98     87.09 o 
   3   0   5      362.45      287.15     13.47 o 
   5   0   5       42.70       28.75     11.43 o 
   7   0   5    12122.10    11507.47    178.42 o 
   9   0   5      816.10      714.18     24.30 o 
  11   0   5    14951.84    14196.30    223.11 o 
  13   0   5        2.57       26.04     18.14 o 
  15   0   5      776.17      769.99     66.18 o 
  17   0   5      523.81      614.72     67.45 o 
 -19   1   5      289.91      272.82     36.86 o 
 -18   1   5        0.94       18.16     22.91 o 
 -17   1   5      108.14       76.12     21.38 o 
 -16   1   5        0.75       11.48     14.12 o 
 -15   1   5       87.69      140.05     17.08 o 
 -14   1   5      219.49      180.23     14.04 o 
 -13   1   5    11406.03    11748.26    142.06 o 
 -12   1   5     2127.40     1929.38     33.47 o 
 -11   1   5     1566.10     1621.98     26.16 o 
 -10   1   5      716.42      636.94     16.03 o 
  -9   1   5     1055.04     1163.51     24.23 o 
  -8   1   5     1357.26     1193.61     22.47 o 
  -7   1   5     1406.53     1901.67     27.98 o 
  -6   1   5      387.93      303.23     11.38 o 
  -5   1   5    34293.51    37207.56    412.62 o 
  -4   1   5     1173.36      983.84     23.00 o 
  -3   1   5      466.90      604.10     11.97 o 
  -2   1   5     1588.28     1171.06     33.68 o 
  -1   1   5     4294.32     4961.69     74.72 o 
   0   1   5      599.84      483.95     13.68 o 
   1   1   5     7191.59     7969.16    106.79 o 
   2   1   5      858.83      569.66     12.42 o 
   3   1   5     1020.06     1096.47     16.60 o 
   4   1   5      945.29      936.64     17.49 o 
   5   1   5       16.37       20.88      7.90 o 
   6   1   5        1.69       14.20      9.36 o 
   7   1   5     1728.40     1845.01     27.39 o 
   8   1   5     1061.64      929.55     18.59 o 
   9   1   5      123.86      137.88     12.85 o 
  10   1   5     3665.75     3247.31     44.40 o 
  11   1   5        1.41       66.91     13.54 o 
  12   1   5     6064.24     5813.92     78.29 o 
  13   1   5       26.57       31.56     15.46 o 
  14   1   5      928.78      903.53     39.64 o 
  15   1   5       31.90       82.43     24.69 o 
  16   1   5       37.05       45.82     30.60 o 
  17   1   5       12.29       -1.49     31.15 o 
 -19   2   5       25.60        0.80     30.06 o 
 -18   2   5       10.29       18.55     30.56 o 
 -17   2   5       15.19       33.37     22.16 o 
 -16   2   5      220.64      264.39     23.34 o 
 -15   2   5      634.09      577.08     21.94 o 
 -14   2   5      508.82      506.76     18.35 o 
 -13   2   5       55.77       52.05     11.76 o 
 -12   2   5      660.58      748.89     25.58 o 
 -11   2   5        4.88        4.56     10.16 o 
 -10   2   5     1043.85     1173.26     25.11 o 
  -9   2   5      565.13      598.72     14.64 o 
  -8   2   5     2857.52     3088.34     44.59 o 
  -7   2   5     1459.11     1315.74     23.05 o 
  -6   2   5        4.28       27.80      9.90 o 
  -5   2   5      918.98      952.49     21.36 o 
  -4   2   5     2608.36     2581.06     73.31 o 
  -3   2   5      553.80      489.31     12.02 o 
  -2   2   5       76.04       82.19     11.26 o 
  -1   2   5        0.95       -1.60      9.31 o 
   0   2   5    15981.55    16378.90    307.38 o 
   1   2   5      578.29      508.60     15.54 o 
   2   2   5    42019.91    47376.77    692.50 o 
   3   2   5     1048.57     1019.61     23.91 o 
   4   2   5     7175.75     8788.33    102.60 o 
   5   2   5      733.87      696.46     15.58 o 
   6   2   5      100.96      111.61     10.88 o 
   7   2   5     2489.79     2484.66     33.47 o 
   8   2   5     1632.42     1920.12     29.85 o 
   9   2   5      386.46      391.90     17.15 o 
  10   2   5      632.15      694.10     19.34 o 
  11   2   5      736.03      743.64     20.94 o 
  12   2   5      638.94      747.49     24.32 o 
  13   2   5       89.40      101.22     17.62 o 
  14   2   5        9.93       19.42     18.74 o 
  15   2   5      150.55       63.75     29.66 o 
  16   2   5      266.87      194.02     40.09 o 
  17   2   5       30.30       35.71     31.46 o 
 -18   3   5      129.65      175.41     33.67 o 
 -17   3   5      225.75      285.64     57.27 o 
 -16   3   5        0.51      -20.27     20.27 o 
 -15   3   5     1050.66     1038.09     31.53 o 
 -14   3   5     2236.09     2208.79     44.68 o 
 -13   3   5      161.17      200.46     13.93 o 
 -12   3   5     4446.91     4206.39     58.72 o 
 -11   3   5      220.26      201.41     12.43 o 
 -10   3   5      398.30      358.92     14.82 o 
  -9   3   5      627.60      715.41     18.96 o 
  -8   3   5        8.86       21.53      9.57 o 
  -7   3   5      403.71      457.39     15.29 o 
  -6   3   5       53.27       36.43      9.15 o 
  -5   3   5     5041.14     5623.93     82.36 o 
  -4   3   5      120.98      104.36      9.67 o 
  -3   3   5     6352.56     7072.50    108.38 o 
  -2   3   5        0.79       -6.52     10.24 o 
  -1   3   5     8768.64     9962.26    152.46 o 
   0   3   5     2163.97     1868.74     32.87 o 
   1   3   5       97.83       88.81     10.53 o 
   2   3   5     1173.05     1127.79     23.99 o 
   3   3   5    18697.42    20939.14    281.30 o 
   4   3   5     2051.87     1971.57     26.36 o 
   5   3   5      439.53      513.34     12.19 o 
   6   3   5        0.65        6.54      8.50 o 
   7   3   5      699.86      730.48     18.92 o 
   8   3   5      643.02      672.02     18.78 o 
   9   3   5     1134.92     1264.36     29.25 o 
  10   3   5        0.50      -11.57     11.57 o 
  11   3   5        3.17       -3.80     11.84 o 
  12   3   5       43.96       41.07     15.38 o 
  13   3   5        9.65       49.47     19.68 o 
  14   3   5       43.80       17.78     18.22 o 
  15   3   5       38.72       52.08     22.88 o 
  16   3   5      109.07       87.54     41.36 o 
 -18   4   5        2.99       19.27     28.76 o 
 -17   4   5       25.55       85.37     30.06 o 
 -16   4   5      137.33      163.80     25.18 o 
 -15   4   5     1637.33     1626.85     66.52 o 
 -14   4   5       42.94       31.78     18.25 o 
 -13   4   5     1413.68     1320.10     39.09 o 
 -12   4   5       75.87       75.24     12.70 o 
 -11   4   5     1482.16     1392.54     26.35 o 
 -10   4   5       11.98       18.11     10.43 o 
  -9   4   5      901.65      833.24     20.47 o 
  -8   4   5       72.19       98.44      8.09 o 
  -7   4   5       14.69       13.50      7.08 o 
  -6   4   5     2729.83     2863.96     42.88 o 
  -5   4   5       63.71       76.08      9.65 o 
  -4   4   5     7815.04     9155.31    113.74 o 
  -3   4   5      556.55      473.33     27.19 o 
  -2   4   5    10921.73    12468.62    189.76 o 
  -1   4   5     1179.42      923.11     23.55 o 
   0   4   5     6676.03     7697.67    108.83 o 
   1   4   5     4987.27     4144.90    105.48 o 
   2   4   5    20947.69    23904.35    413.50 o 
   3   4   5     6624.41     5873.01    109.70 o 
   4   4   5       56.56       63.14     13.30 o 
   5   4   5      698.74      753.95     14.73 o 
   6   4   5      489.18      505.32     12.78 o 
   7   4   5      166.84      198.12     10.57 o 
   8   4   5      414.77      428.02     14.20 o 
   9   4   5      822.00      881.79     22.39 o 
  10   4   5      309.68      317.30     19.18 o 
  11   4   5     1558.60     1496.50     37.04 o 
  12   4   5       64.93       79.51     16.78 o 
  13   4   5      537.50      587.67     28.11 o 
  14   4   5      120.89       82.46     20.78 o 
  15   4   5      129.78       93.87     21.50 o 
  16   4   5      169.42      193.45     47.09 o 
 -18   5   5       35.05       59.07     32.84 o 
 -17   5   5        0.68       -0.66     25.05 o 
 -16   5   5      944.31      939.67     42.34 o 
 -15   5   5       10.68       54.71     22.68 o 
 -14   5   5      951.74      892.48     39.16 o 
 -13   5   5     1541.92     1752.30     46.81 o 
 -12   5   5      421.18      388.89     34.72 o 
 -11   5   5     2250.82     2259.76     52.89 o 
 -10   5   5      157.18      139.18     16.95 o 
  -9   5   5     2142.87     2224.21     41.70 o 
  -8   5   5      639.50      565.34     15.44 o 
  -7   5   5       22.59       18.93      9.32 o 
  -6   5   5        9.04       -7.10      7.10 o 
  -5   5   5      325.59      289.54      9.60 o 
  -4   5   5       47.94       63.82      7.55 o 
  -3   5   5     1477.24     1381.14     26.99 o 
  -2   5   5       18.70       26.37      9.68 o 
  -1   5   5      550.63      648.77     16.49 o 
   0   5   5        9.93       18.64      9.42 o 
   1   5   5      285.37      399.84     14.41 o 
   2   5   5        2.33       11.50     11.86 o 
   3   5   5      601.74      533.37     18.51 o 
   4   5   5       43.64       45.94     10.91 o 
   5   5   5      131.50      121.82      8.50 o 
   6   5   5     4015.70     3782.83     55.08 o 
   7   5   5       61.57       72.72     12.91 o 
   8   5   5      189.37      194.38     15.69 o 
   9   5   5       85.71       83.77     23.65 o 
  10   5   5     3121.90     2734.63     53.01 o 
  11   5   5      106.83      126.56     20.42 o 
  12   5   5     2605.04     2256.12     66.32 o 
  13   5   5        6.56      -12.59     18.22 o 
  14   5   5       34.67       37.78     23.02 o 
  15   5   5      191.91      217.39     28.81 o 
 -17   6   5       11.33       23.16     25.92 o 
 -16   6   5        4.88       38.10     26.42 o 
 -15   6   5      922.18      818.59     40.60 o 
 -14   6   5      832.22      836.63     38.57 o 
 -13   6   5        5.75      -19.56     19.56 o 
 -12   6   5     1749.43     1855.40     55.24 o 
 -11   6   5      862.93      697.88     29.14 o 
 -10   6   5     1086.30     1163.64     35.20 o 
  -9   6   5       52.91       46.91     20.13 o 
  -8   6   5      795.53      885.67     20.22 o 
  -7   6   5      321.68      302.42     12.62 o 
  -6   6   5       11.40       20.41     10.10 o 
  -5   6   5      544.29      511.98     13.31 o 
  -4   6   5      156.95      256.70      9.63 o 
  -3   6   5      642.69      609.34     18.71 o 
  -2   6   5      195.48      201.49     10.18 o 
  -1   6   5      427.27      416.42     14.67 o 
   0   6   5     1010.92      928.56     22.51 o 
   1   6   5     2440.56     2327.80     34.60 o 
   2   6   5      825.72      865.73     18.44 o 
   3   6   5     3594.51     3424.98     56.82 o 
   4   6   5     2495.37     2495.40     51.39 o 
   5   6   5      258.64      279.43     18.42 o 
   6   6   5        0.56       55.71      9.97 o 
   7   6   5      998.79      940.96     25.80 o 
   8   6   5     1465.00     1456.38     46.54 o 
   9   6   5      426.10      427.18     21.85 o 
  10   6   5        3.92       44.93     15.62 o 
  11   6   5     1492.55     1266.40     46.81 o 
  12   6   5      415.17      581.71     33.85 o 
  13   6   5      121.36      170.17     25.76 o 
  14   6   5      324.24      292.43     29.81 o 
  15   6   5      386.46      343.75     33.04 o 
 -16   7   5      585.00      465.76     35.37 o 
 -15   7   5      148.14      159.03     26.69 o 
 -14   7   5      800.87      777.78     39.02 o 
 -13   7   5      149.55      164.51     24.45 o 
 -12   7   5      699.00      630.22     33.95 o 
 -11   7   5      792.63      672.81     29.30 o 
 -10   7   5       93.62       73.16     16.63 o 
  -9   7   5      111.88       71.65     17.33 o 
  -8   7   5        1.58       -6.85     12.52 o 
  -7   7   5     3396.45     3543.58     53.62 o 
  -6   7   5       37.12       52.02      9.87 o 
  -5   7   5     1755.19     1985.52     30.70 o 
  -4   7   5       67.06       75.80      8.28 o 
  -3   7   5      594.21      645.17     20.21 o 
  -2   7   5      621.06      586.76     19.85 o 
  -1   7   5     8805.57     9716.67    128.03 o 
   0   7   5      354.73      317.06     14.45 o 
   1   7   5     1306.46     1491.99     25.47 o 
   2   7   5     2137.71     2028.73     36.13 o 
   3   7   5     5260.38     5580.88     84.80 o 
   4   7   5      344.35      351.35     22.23 o 
   5   7   5     1762.74     1783.94     52.38 o 
   6   7   5     5465.13     5445.02    101.95 o 
   7   7   5      272.66      308.82     20.00 o 
   8   7   5      460.25      475.04     24.39 o 
   9   7   5       26.23       59.16     18.03 o 
  10   7   5     1074.70     1073.78     40.37 o 
  11   7   5      318.25      296.90     27.80 o 
  12   7   5      237.42      201.11     26.13 o 
  13   7   5      136.12      161.65     27.13 o 
  14   7   5       15.06       10.22     23.83 o 
 -15   8   5      816.72      813.42     41.81 o 
 -14   8   5       18.06       14.01     23.78 o 
 -13   8   5       65.60       61.79     23.49 o 
 -12   8   5      336.85      277.85     27.43 o 
 -11   8   5      165.35      183.99     23.95 o 
 -10   8   5     1699.64     1641.41     45.29 o 
  -9   8   5      119.74      136.08     27.00 o 
  -8   8   5      746.19      780.32     29.13 o 
  -7   8   5        6.83       20.56     12.82 o 
  -6   8   5      343.88      354.45     17.50 o 
  -5   8   5      109.85      112.14     11.11 o 
  -4   8   5       58.61       42.63     10.04 o 
  -3   8   5       71.52       64.30     11.76 o 
  -2   8   5     3348.63     3548.87     60.71 o 
  -1   8   5       30.41       46.66     10.55 o 
   0   8   5      791.99      804.68     21.60 o 
   1   8   5      237.91      225.14     15.25 o 
   2   8   5     3110.83     3162.26     55.66 o 
   3   8   5     1512.97     1331.60     33.92 o 
   4   8   5       50.05       40.40     15.88 o 
   5   8   5       72.07       98.64     21.00 o 
   6   8   5     5665.12     5722.38    214.19 o 
   7   8   5       28.70       35.33     15.35 o 
   8   8   5      149.94      143.19     18.77 o 
   9   8   5      451.10      425.29     27.95 o 
  10   8   5        3.83       27.34     34.64 o 
  11   8   5       11.94       29.76     22.38 o 
  12   8   5      315.64      439.56     32.89 o 
  13   8   5      448.42      433.29     61.33 o 
 -14   9   5      334.22      294.30     32.56 o 
 -13   9   5      394.96      448.95     33.15 o 
 -12   9   5      101.58       95.31     24.39 o 
 -11   9   5      161.92      197.67     26.25 o 
 -10   9   5       92.02      114.61     22.22 o 
  -9   9   5      565.23      550.18     31.15 o 
  -8   9   5      883.19      839.88     31.10 o 
  -7   9   5      825.69      824.89     30.03 o 
  -6   9   5     1247.57     1144.02     38.20 o 
  -5   9   5      951.70      930.86     25.74 o 
  -4   9   5      113.59      100.20     14.60 o 
  -3   9   5     1642.35     1640.06     33.99 o 
  -2   9   5       63.74       73.41     13.39 o 
  -1   9   5      297.11      329.31     19.97 o 
   0   9   5      277.86      248.13     16.61 o 
   1   9   5     1964.56     1926.12     49.43 o 
   2   9   5      197.10      221.14     21.49 o 
   3   9   5      345.42      348.15     22.53 o 
   4   9   5     1143.79      971.59     33.49 o 
   5   9   5       83.66       92.30     23.31 o 
   6   9   5       12.08       11.37     14.47 o 
   7   9   5        0.99       33.25     18.78 o 
   8   9   5      695.41      642.42     30.85 o 
   9   9   5       15.06       71.14     27.03 o 
  10   9   5        0.04      -11.89     20.74 o 
  11   9   5       91.41      138.14     24.87 o 
  12   9   5       91.22       93.19     26.07 o 
 -13  10   5      346.77      326.42     32.23 o 
 -12  10   5     1981.92     1696.29     83.45 o 
 -11  10   5      178.03      145.18     25.93 o 
 -10  10   5      213.51      203.13     26.54 o 
  -9  10   5      438.85      466.01     34.15 o 
  -8  10   5      980.72     1034.76     35.67 o 
  -7  10   5      350.23      370.11     23.99 o 
  -6  10   5        0.44      -14.01     14.01 o 
  -5  10   5        6.74      -13.13     13.13 o 
  -4  10   5     1512.76     1435.01     33.86 o 
  -3  10   5       41.20       34.45     13.37 o 
  -2  10   5      461.46      493.38     18.14 o 
  -1  10   5      153.36      136.93     15.59 o 
   0  10   5      488.77      545.14     25.97 o 
   1  10   5       95.17      111.03     18.61 o 
   2  10   5        6.40       41.41     18.17 o 
   3  10   5        8.13       20.40     26.09 o 
   4  10   5     1662.72     1670.44     47.01 o 
   5  10   5       38.27       49.76     18.95 o 
   6  10   5     1107.55     1063.04     36.15 o 
   7  10   5      426.32      387.53     26.27 o 
   8  10   5       31.43       83.78     22.18 o 
   9  10   5      191.11      229.58     43.91 o 
  10  10   5        4.91      -19.22     27.57 o 
 -11  11   5       61.37       40.24     24.78 o 
 -10  11   5       16.61       21.54     24.32 o 
  -9  11   5      108.41       73.62     24.90 o 
  -8  11   5      160.19      133.19     27.49 o 
  -7  11   5      467.92      486.71     30.51 o 
  -6  11   5        0.00       -4.60     17.95 o 
  -5  11   5       37.27       27.38     15.42 o 
  -4  11   5       11.36      -11.49     22.02 o 
  -3  11   5       43.11       31.30     14.34 o 
  -2  11   5       24.58       25.85     19.04 o 
  -1  11   5        0.03      -19.56     19.56 o 
   0  11   5        7.71      -10.86     17.54 o 
   1  11   5      948.87      983.12     35.96 o 
   2  11   5      389.30      415.12     26.24 o 
   3  11   5       25.47       12.62     22.07 o 
   4  11   5       90.84      147.04     21.89 o 
   5  11   5      102.02       89.09     31.71 o 
   6  11   5        7.66        1.64     28.34 o 
   7  11   5       18.06       23.71     36.27 o 
   8  11   5      906.65      901.01     39.23 o 
   9  11   5       31.41       -1.13     33.93 o 
  -8  12   5       39.19       88.85     25.35 o 
  -7  12   5       63.94       41.59     49.29 o 
  -6  12   5        0.37        9.69     21.49 o 
  -5  12   5       14.52       35.71     20.58 o 
  -4  12   5       24.64      -17.66     17.66 o 
  -3  12   5      451.80      465.94     25.19 o 
  -2  12   5      231.91      238.73     24.06 o 
  -1  12   5      267.13      272.03     27.78 o 
   0  12   5     1001.52      908.81     41.69 o 
   1  12   5      361.97      345.46     30.29 o 
   2  12   5      168.26      164.92     37.32 o 
   3  12   5       33.63       15.94     26.54 o 
   4  12   5       56.81       12.73     29.33 o 
   5  12   5      180.54      187.91     40.73 o 
   6  12   5       79.34       73.82     32.40 o 
  -4  13   5       24.93       31.34     36.27 o 
  -3  13   5     1386.33     1468.52     43.89 o 
  -2  13   5      419.30      386.26     32.31 o 
  -1  13   5      198.06      232.92     29.52 o 
   0  13   5       11.55      -13.32     23.26 o 
   1  13   5     1722.08     1616.46     57.69 o 
 -18   0   6       14.73       17.82     38.18 o 
 -16   0   6     3443.12     3496.70     84.98 o 
 -14   0   6     1070.28     1180.78     33.79 o 
 -12   0   6     2581.33     2583.27     52.66 o 
 -10   0   6     3702.77     3505.86     62.63 o 
  -8   0   6     1883.49     1896.50     44.05 o 
  -6   0   6    45466.95    51098.29    870.74 o 
  -4   0   6    43400.87    46909.66    789.54 o 
  -2   0   6      573.54      597.80     18.11 o 
   0   0   6    11251.73    11764.18    199.62 o 
   2   0   6      559.76      623.73     23.35 o 
   4   0   6     3701.75     4034.19     69.99 o 
   6   0   6      239.28      559.35     20.25 o 
   8   0   6      282.08      488.81     20.89 o 
  10   0   6      602.00     1044.18     31.56 o 
  12   0   6        1.38      -18.05     18.05 o 
  14   0   6       47.68       38.35     27.85 o 
  16   0   6        3.54       80.18     43.27 o 
 -19   1   6       59.12       28.00     44.54 o 
 -18   1   6        8.02       36.77     22.50 o 
 -17   1   6       92.60      155.06     22.37 o 
 -16   1   6      190.26      256.39     18.52 o 
 -15   1   6       18.35       52.51     14.63 o 
 -14   1   6      317.22      328.35     15.99 o 
 -13   1   6     1328.81     1453.77     35.98 o 
 -12   1   6      127.16      124.86     12.54 o 
 -11   1   6        2.14       -9.09      9.09 o 
 -10   1   6     2760.47     2568.72     53.03 o 
  -9   1   6       79.29      125.94     10.73 o 
  -8   1   6       82.99       97.18      9.90 o 
  -7   1   6    19378.96    21597.06    262.05 o 
  -6   1   6     2611.67     2586.71     35.35 o 
  -5   1   6     7244.63     7644.09     96.82 o 
  -4   1   6       92.05       75.20      8.74 o 
  -3   1   6     2945.81     3242.76     51.51 o 
  -2   1   6      599.38      459.87      9.53 o 
  -1   1   6       76.93      104.53      9.48 o 
   0   1   6     1246.71      864.33     22.23 o 
   1   1   6        0.14       10.79      8.08 o 
   2   1   6      628.84      529.62     14.99 o 
   3   1   6       77.13       83.40      7.03 o 
   4   1   6     3757.99     3412.86     48.84 o 
   5   1   6      502.08      491.96     13.04 o 
   6   1   6     2228.61     1738.60     25.77 o 
   7   1   6      184.17      205.60     10.56 o 
   8   1   6     3958.20     3909.22     49.83 o 
   9   1   6       29.25      150.54     11.16 o 
  10   1   6      583.65      476.94     18.64 o 
  11   1   6       59.30       89.62     12.96 o 
  12   1   6      842.29      850.78     23.01 o 
  13   1   6      258.08      252.14     19.44 o 
  14   1   6      126.71       92.65     23.91 o 
  15   1   6       89.73      108.01     25.18 o 
  16   1   6      211.68      189.63     33.74 o 
 -19   2   6       37.35        0.15     35.00 o 
 -18   2   6      174.62      222.03     35.54 o 
 -17   2   6     1057.05     1228.08     57.58 o 
 -16   2   6     1997.69     2085.06     52.89 o 
 -15   2   6     2005.93     1869.83     35.70 o 
 -14   2   6       34.60       38.12     12.14 o 
 -13   2   6     3032.11     2754.89     43.66 o 
 -12   2   6     1967.34     2038.99     34.64 o 
 -11   2   6      315.60      284.74     11.68 o 
 -10   2   6     3127.83     3673.89     49.89 o 
  -9   2   6      924.25      795.88     18.33 o 
  -8   2   6     8098.53     8746.03    111.64 o 
  -7   2   6       11.90       23.07      8.95 o 
  -6   2   6      711.41      873.34     19.81 o 
  -5   2   6     1044.30      933.24     17.86 o 
  -4   2   6    15737.50    17721.54    234.24 o 
  -3   2   6       64.90       32.16      8.62 o 
  -2   2   6     5396.47     5608.99     98.76 o 
  -1   2   6     3186.33     2823.10    122.34 o 
   0   2   6      312.44      437.26     16.66 o 
   1   2   6     3859.47     3395.19     67.29 o 
   2   2   6        3.50       -5.51      6.67 o 
   3   2   6     1366.85     1314.70     21.01 o 
   4   2   6     2187.26     2628.12     38.60 o 
   5   2   6     4903.24     4408.76     56.50 o 
   6   2   6     1493.75     1599.85     29.22 o 
   7   2   6     7486.40     6934.53     93.58 o 
   8   2   6       83.25      143.03     12.88 o 
   9   2   6     3665.40     3355.69     55.10 o 
  10   2   6     2759.50     2828.38     43.82 o 
  11   2   6       38.59       49.66     12.19 o 
  12   2   6      352.30      415.98     19.59 o 
  13   2   6      326.47      326.59     21.59 o 
  14   2   6      157.23      186.10     21.93 o 
  15   2   6      117.35      109.39     71.91 o 
  16   2   6       12.91       31.18     28.80 o 
 -19   3   6      780.72      869.57     53.91 o 
 -18   3   6       20.05        3.47     28.74 o 
 -17   3   6      134.28       91.63     31.04 o 
 -16   3   6     1492.59     1396.37     49.19 o 
 -15   3   6        5.42       23.32     18.37 o 
 -14   3   6     1179.69     1072.49     27.88 o 
 -13   3   6     2753.33     2754.61     46.60 o 
 -12   3   6     1038.20      917.26     24.22 o 
 -11   3   6      959.55      998.00     25.61 o 
 -10   3   6     1336.04     1353.59     27.57 o 
  -9   3   6      263.55      248.35     10.35 o 
  -8   3   6      608.35      611.58     15.42 o 
  -7   3   6     4124.16     4411.17     65.92 o 
  -6   3   6      234.98      214.67     10.74 o 
  -5   3   6      522.44      379.34     13.50 o 
  -4   3   6       25.80       14.89      8.56 o 
  -3   3   6       50.98       69.84      9.37 o 
  -2   3   6     3582.55     3216.21     87.81 o 
  -1   3   6     3248.23     3542.64     61.00 o 
   0   3   6     2832.13     2409.97     51.63 o 
   1   3   6      704.36      584.38     20.18 o 
   2   3   6     5884.89     5362.40    166.62 o 
   3   3   6      193.62      355.10     17.43 o 
   4   3   6      142.97      165.95      8.80 o 
   5   3   6     2917.37     2606.13     41.79 o 
   6   3   6      751.55      888.07     18.83 o 
   7   3   6      344.81      337.91     15.44 o 
   8   3   6     2700.44     2622.00     43.47 o 
   9   3   6      109.88      116.61     13.05 o 
  10   3   6      686.79      659.40     21.01 o 
  11   3   6      205.68      189.04     17.65 o 
  12   3   6      580.41      573.59     25.24 o 
  13   3   6       75.89       57.01     18.86 o 
  14   3   6       15.03      -23.11     24.43 o 
  15   3   6       55.99       38.10     28.76 o 
  16   3   6       26.43      -11.45     28.80 o 
 -18   4   6       35.73       52.48     31.04 o 
 -17   4   6       17.72       -7.64     27.90 o 
 -16   4   6      115.19      141.64     25.70 o 
 -15   4   6      155.61      131.01     24.23 o 
 -14   4   6        4.12       36.48     18.25 o 
 -13   4   6        0.67       11.37     13.70 o 
 -12   4   6     1766.05     1855.01     46.25 o 
 -11   4   6       20.52       -0.16     11.37 o 
 -10   4   6      222.13      246.77     15.25 o 
  -9   4   6      320.01      273.42     11.12 o 
  -8   4   6     2929.59     3105.52     52.61 o 
  -7   4   6      254.33      226.04     15.25 o 
  -6   4   6      218.41      225.55     16.39 o 
  -5   4   6        2.30       -5.28      9.78 o 
  -4   4   6    11179.73    11871.23    159.54 o 
  -3   4   6        8.04       -5.91     14.51 o 
  -2   4   6     5388.46     5948.58     96.60 o 
  -1   4   6      328.01      255.04     15.09 o 
   0   4   6    14367.54    16922.51    229.13 o 
   1   4   6     4960.64     4658.29    149.03 o 
   2   4   6     5268.00     6506.93    106.62 o 
   3   4   6     1543.73     1394.26     33.33 o 
   4   4   6     7012.85     7519.08    108.72 o 
   5   4   6       54.60       81.60      8.79 o 
   6   4   6     1206.23     1198.70     23.14 o 
   7   4   6     3169.80     3222.96     49.75 o 
   8   4   6       83.76      112.81     14.28 o 
   9   4   6     1211.97     1051.96     24.90 o 
  10   4   6      129.59      140.09     16.40 o 
  11   4   6     1398.58     1245.98     40.35 o 
  12   4   6       23.05       27.26     15.77 o 
  13   4   6      105.03      118.31     27.37 o 
  14   4   6      373.15      470.30     39.50 o 
  15   4   6      237.44      210.72     28.90 o 
  16   4   6        0.12      -16.55     42.00 o 
 -18   5   6        0.15      -23.41     31.82 o 
 -17   5   6       15.04       21.02     22.97 o 
 -16   5   6     1046.42      980.29     42.83 o 
 -15   5   6        2.25       10.66     28.01 o 
 -14   5   6     1012.90     1000.04     41.36 o 
 -13   5   6        0.06      -13.57     16.62 o 
 -12   5   6      708.20      600.70     27.47 o 
 -11   5   6      115.31      109.31     24.43 o 
 -10   5   6       22.16        4.43     14.03 o 
  -9   5   6      259.04      327.64     12.79 o 
  -8   5   6       74.34       52.06      9.69 o 
  -7   5   6      292.85      244.65     12.25 o 
  -6   5   6        3.12       22.53      9.03 o 
  -5   5   6     2240.53     2717.63     36.89 o 
  -4   5   6      263.26      277.09     10.29 o 
  -3   5   6     1314.68     1558.28     33.46 o 
  -2   5   6        0.91       15.14     11.39 o 
  -1   5   6     1476.71     1461.70     32.21 o 
   0   5   6       22.18       17.91     10.43 o 
   1   5   6       68.83      215.17     12.63 o 
   2   5   6     2998.20     2823.76     55.46 o 
   3   5   6     3837.57     3925.50     71.18 o 
   4   5   6       66.50       94.19      9.86 o 
   5   5   6     2705.41     3023.23     40.59 o 
   6   5   6       99.70       94.12      8.75 o 
   7   5   6     1708.61     1676.87     30.59 o 
   8   5   6      441.34      461.54     21.81 o 
   9   5   6      393.20      542.48     22.12 o 
  10   5   6      188.56      161.84     17.31 o 
  11   5   6      105.09      132.91     17.63 o 
  12   5   6       77.95       70.34     20.76 o 
  13   5   6       17.02       27.64     19.37 o 
  14   5   6       16.01      -13.23     23.12 o 
  15   5   6        0.10       -4.85     24.69 o 
 -17   6   6      167.88      131.13     27.39 o 
 -16   6   6       40.83       12.11     24.49 o 
 -15   6   6     1564.78     1558.64     85.99 o 
 -14   6   6        0.33        7.48     20.96 o 
 -13   6   6     1323.58     1247.03     45.66 o 
 -12   6   6       74.70       80.59     19.53 o 
 -11   6   6      412.27      386.83     23.81 o 
 -10   6   6        2.10       -5.32     15.31 o 
  -9   6   6        0.04      -10.99     10.99 o 
  -8   6   6      471.95      468.10     17.89 o 
  -7   6   6       13.48        2.89      9.03 o 
  -6   6   6      847.50      901.65     22.61 o 
  -5   6   6       78.29       74.94      9.02 o 
  -4   6   6     2805.12     3190.75     42.56 o 
  -3   6   6       25.68       23.41      8.85 o 
  -2   6   6     1597.51     1795.61     33.88 o 
  -1   6   6      767.27      809.45     21.41 o 
   0   6   6      487.48      507.83     16.19 o 
   1   6   6     2746.27     2695.04     43.67 o 
   2   6   6      756.46      916.88     22.45 o 
   3   6   6     1033.54      970.46     28.59 o 
   4   6   6     2741.33     3056.91     60.60 o 
   5   6   6    10179.18     9666.20    158.30 o 
   6   6   6     2093.10     2217.55     41.85 o 
   7   6   6     1077.91     1003.08     27.28 o 
   8   6   6      279.79      267.17     17.78 o 
   9   6   6     2529.34     2303.39     47.52 o 
  10   6   6      131.84      185.23     20.43 o 
  11   6   6       41.11       -5.29     19.59 o 
  12   6   6       38.43       41.73     21.23 o 
  13   6   6       47.63       83.14     25.09 o 
  14   6   6        0.06      -11.22     23.86 o 
 -16   7   6      932.16     1011.49     59.32 o 
 -15   7   6        7.18       38.60     30.50 o 
 -14   7   6      225.84      229.42     27.52 o 
 -13   7   6      179.05      111.41     37.36 o 
 -12   7   6        8.52       -7.98     19.08 o 
 -11   7   6      392.74      397.38     24.64 o 
 -10   7   6      569.66      526.85     26.04 o 
  -9   7   6     1124.21     1095.94     34.34 o 
  -8   7   6      523.55      536.95     21.50 o 
  -7   7   6       13.84        4.98     10.13 o 
  -6   7   6        3.26       17.84      9.82 o 
  -5   7   6       60.95       42.47      8.77 o 
  -4   7   6      151.32      143.92      8.44 o 
  -3   7   6       64.49      114.10     12.81 o 
  -2   7   6      104.58       79.40     12.63 o 
  -1   7   6     1148.57     1259.48     31.97 o 
   0   7   6       63.08       61.75     12.65 o 
   1   7   6       35.41       51.77      9.39 o 
   2   7   6      159.86      162.69     11.63 o 
   3   7   6       47.04       81.49     10.52 o 
   4   7   6     2702.68     2483.99     52.80 o 
   5   7   6     7159.44     7675.57    154.77 o 
   6   7   6       30.66       61.75     14.70 o 
   7   7   6      885.23      811.50     39.68 o 
   8   7   6     1059.33      952.88     31.98 o 
   9   7   6      132.26      116.51     20.04 o 
  10   7   6        0.12        5.51     20.51 o 
  11   7   6       88.63      129.14     23.24 o 
  12   7   6       56.90       66.94     22.60 o 
  13   7   6       21.50      -10.00     23.86 o 
  14   7   6        2.98      -18.79     24.50 o 
 -15   8   6       52.42       79.66     25.42 o 
 -14   8   6      475.24      548.53     36.48 o 
 -13   8   6      192.55      159.46     26.94 o 
 -12   8   6     1259.62     1244.08     49.94 o 
 -11   8   6        6.72       21.04     28.66 o 
 -10   8   6      843.27      847.89     32.68 o 
  -9   8   6     1475.42     1341.97     39.21 o 
  -8   8   6       64.56       60.54     16.52 o 
  -7   8   6       27.11       22.54     13.00 o 
  -6   8   6     1023.69      988.07     33.01 o 
  -5   8   6        0.18        3.75      9.95 o 
  -4   8   6     1539.95     1685.87     31.30 o 
  -3   8   6      311.41      295.17     22.41 o 
  -2   8   6     4635.40     4985.81     80.42 o 
  -1   8   6      152.12      145.94     14.02 o 
   0   8   6       56.52       63.69     11.96 o 
   1   8   6      384.98      414.14     18.63 o 
   2   8   6       13.50        0.11     12.36 o 
   3   8   6     1220.04     1138.07     31.26 o 
   4   8   6     3761.04     4091.45     94.43 o 
   5   8   6      267.14      256.87     25.10 o 
   6   8   6      477.39      492.09     21.37 o 
   7   8   6     1436.86     1493.81     40.00 o 
   8   8   6       19.85       41.94     18.37 o 
   9   8   6      340.26      366.43     26.34 o 
  10   8   6        1.03       -9.38     30.19 o 
  11   8   6      127.88      152.12     25.85 o 
  12   8   6       74.15        6.77     23.48 o 
  13   8   6       67.49       95.92     45.41 o 
 -14   9   6      142.06      173.26     29.77 o 
 -13   9   6      304.97      367.46     44.91 o 
 -12   9   6       33.75       13.80     23.62 o 
 -11   9   6      864.11      852.54     38.93 o 
 -10   9   6      129.96      148.55     24.17 o 
  -9   9   6     1618.77     1536.85     43.63 o 
  -8   9   6      541.43      497.90     43.06 o 
  -7   9   6      576.70      554.80     22.03 o 
  -6   9   6       57.90       64.33     14.46 o 
  -5   9   6       27.56       23.29     13.01 o 
  -4   9   6       99.38      128.36     14.53 o 
  -3   9   6      135.50      151.87     15.49 o 
  -2   9   6        6.74        6.39     12.47 o 
  -1   9   6      292.03      260.75     19.09 o 
   0   9   6      430.25      395.36     19.67 o 
   1   9   6      114.83      150.75     17.62 o 
   2   9   6        0.24        3.00     17.13 o 
   3   9   6       42.73       34.49     20.47 o 
   4   9   6      201.60      218.58     21.23 o 
   5   9   6      258.08      298.95     27.33 o 
   6   9   6     1787.72     1755.05     45.56 o 
   7   9   6       10.24       -2.78     18.00 o 
   8   9   6      708.96      668.21     35.11 o 
   9   9   6       23.28       69.77     21.60 o 
  10   9   6     1537.21     1438.28     50.45 o 
  11   9   6      108.41      120.25     25.19 o 
 -13  10   6       30.78       -3.80     25.63 o 
 -12  10   6     1527.04     1492.79     54.72 o 
 -11  10   6       34.90       29.90     22.88 o 
 -10  10   6      254.13      237.60     27.42 o 
  -9  10   6        8.44       -6.60     20.96 o 
  -8  10   6     1192.90     1252.10     39.67 o 
  -7  10   6      274.79      212.53     20.75 o 
  -6  10   6      284.83      265.54     18.40 o 
  -5  10   6      153.24      164.91     15.81 o 
  -4  10   6     1563.83     1457.85     34.00 o 
  -3  10   6       72.10       74.61     12.75 o 
  -2  10   6      155.93      183.09     20.76 o 
  -1  10   6        8.75       -0.10     14.59 o 
   0  10   6      117.52      110.76     18.75 o 
   1  10   6       14.93       15.91     17.07 o 
   2  10   6       38.85       60.47     17.97 o 
   3  10   6     1096.03     1029.74     43.20 o 
   4  10   6      194.35      228.84     22.37 o 
   5  10   6      170.15      135.95     25.92 o 
   6  10   6       20.89       50.10     29.53 o 
   7  10   6      869.04      892.59     35.12 o 
   8  10   6      169.08      157.57     23.79 o 
   9  10   6      403.18      406.76     29.76 o 
  10  10   6      433.99      392.87     33.50 o 
 -11  11   6       16.46       20.30     24.28 o 
 -10  11   6       17.97       20.72     24.45 o 
  -9  11   6       32.40       89.28     24.65 o 
  -8  11   6      309.69      318.04     28.25 o 
  -7  11   6        0.49      -11.66     21.08 o 
  -6  11   6       49.44       50.97     17.92 o 
  -5  11   6      465.96      434.00     21.55 o 
  -4  11   6       14.06       18.68     15.10 o 
  -3  11   6     2228.84     2277.33     63.19 o 
  -2  11   6        9.67       -2.42     19.56 o 
  -1  11   6      122.79      155.10     24.36 o 
   0  11   6      114.13      126.07     19.45 o 
   1  11   6      784.45      678.61     31.09 o 
   2  11   6        3.18       -1.15     30.86 o 
   3  11   6      212.85      223.87     26.89 o 
   4  11   6       91.67       62.34     26.70 o 
   5  11   6      533.09      543.98     43.08 o 
   6  11   6       43.60       79.28     31.18 o 
   7  11   6      281.94      289.32     38.95 o 
   8  11   6        0.07       30.49     31.74 o 
  -8  12   6        0.93       16.49     30.89 o 
  -7  12   6        0.14       18.31     22.57 o 
  -6  12   6     2268.00     2322.40    127.27 o 
  -5  12   6       78.10       79.95     22.04 o 
  -4  12   6     1495.61     1605.26     44.39 o 
  -3  12   6       45.51       14.85     17.48 o 
  -2  12   6     1791.47     1871.38     60.14 o 
  -1  12   6        0.38      -21.55     21.55 o 
   0  12   6        6.26      -21.52     21.52 o 
   1  12   6       74.04       63.72     28.18 o 
   2  12   6      144.88      144.47     25.65 o 
   3  12   6       25.79        1.63     25.58 o 
   4  12   6      262.55      268.80     65.54 o 
   5  12   6      346.07      264.78     39.11 o 
  -3  13   6      345.04      319.31     31.38 o 
  -2  13   6      118.70      127.95     26.50 o 
  -1  13   6      684.09      742.90     40.76 o 
   0  13   6      197.01      207.63     29.59 o 
 -19   0   7     1110.38     1345.25     90.36 o 
 -17   0   7      996.07      962.77     63.14 o 
 -15   0   7       77.75       56.22     20.47 o 
 -13   0   7      890.82      863.40     34.04 o 
 -11   0   7     1019.72      939.14     40.04 o 
  -9   0   7      481.37      449.18     26.95 o 
  -7   0   7     2265.18     2082.72     60.13 o 
  -5   0   7      284.08      304.15     16.87 o 
  -3   0   7      250.50      298.63     25.45 o 
  -1   0   7     7567.90     6297.09    125.93 o 
   1   0   7      150.74      172.86     15.90 o 
   3   0   7      917.70      971.69     28.34 o 
   5   0   7    21105.02    19316.87    289.89 o 
   7   0   7     4696.35     4299.01     75.89 o 
   9   0   7    11323.57    11042.92    176.28 o 
  11   0   7     3857.19     3476.57    295.90 o 
  13   0   7      212.54      187.15     24.36 o 
  15   0   7      503.25      568.90     61.09 o 
 -19   1   7       68.76      128.57     80.82 o 
 -18   1   7      174.99      135.97     25.63 o 
 -17   1   7        3.15       11.75     19.06 o 
 -16   1   7     1511.03     1426.95     34.59 o 
 -15   1   7       39.27       68.79     14.70 o 
 -14   1   7      621.06      635.12     20.02 o 
 -13   1   7     8217.03     8373.93    105.65 o 
 -12   1   7      231.61      215.51     14.23 o 
 -11   1   7      108.05      168.03     12.15 o 
 -10   1   7       10.57       24.16     10.15 o 
  -9   1   7      245.23      316.65     15.50 o 
  -8   1   7       60.79       63.60     12.33 o 
  -7   1   7    32480.68    36082.85    433.75 o 
  -6   1   7      871.24      713.54     18.07 o 
  -5   1   7      128.14      264.43     23.15 o 
  -4   1   7      154.78      161.98     10.34 o 
  -3   1   7     2912.66     3230.26     56.21 o 
  -2   1   7      335.39      259.51      9.72 o 
  -1   1   7     2444.05     2578.29     43.03 o 
   0   1   7      584.73      486.47     16.07 o 
   1   1   7     1354.48     1413.68     25.17 o 
   2   1   7      421.50      494.01     14.98 o 
   3   1   7      659.73      840.92     15.59 o 
   4   1   7      178.19      213.71     11.79 o 
   5   1   7      120.00      185.07     11.34 o 
   6   1   7      363.98      303.47     14.88 o 
   7   1   7      450.21      503.55     14.04 o 
   8   1   7     4649.96     4268.67     53.97 o 
   9   1   7      812.64      891.65     23.43 o 
  10   1   7      262.71      297.28     16.72 o 
  11   1   7      529.55      477.90     19.72 o 
  12   1   7      329.08      283.07     20.20 o 
  13   1   7      172.59      151.85     18.41 o 
  14   1   7        2.87       -8.89     21.06 o 
  15   1   7      428.01      401.77     67.45 o 
  16   1   7        7.58       35.52     29.66 o 
 -19   2   7       11.23       48.21     30.44 o 
 -18   2   7      243.52      265.04     47.09 o 
 -17   2   7       77.56       79.81     30.56 o 
 -16   2   7     1829.57     1764.08     48.12 o 
 -15   2   7     1605.20     1562.42     32.25 o 
 -14   2   7        4.17        9.83     12.94 o 
 -13   2   7      379.52      389.89     16.68 o 
 -12   2   7      184.68      207.34     14.75 o 
 -11   2   7     3464.44     3361.02     57.81 o 
 -10   2   7     1558.59     1731.66     30.66 o 
  -9   2   7       14.42        8.78      9.01 o 
  -8   2   7     5953.18     6070.74     80.52 o 
  -7   2   7     1409.48     1310.53     29.56 o 
  -6   2   7     5300.90     5562.48     79.98 o 
  -5   2   7       35.61       21.26      8.21 o 
  -4   2   7      198.48      254.94     11.87 o 
  -3   2   7      210.09      221.09     15.80 o 
  -2   2   7      218.94      236.01     20.23 o 
  -1   2   7      320.77      278.41     20.70 o 
   0   2   7     5391.66     6660.61    146.68 o 
   1   2   7      170.51      154.33     11.93 o 
   2   2   7       34.90       39.23      7.73 o 
   3   2   7     7537.48     7763.20     91.75 o 
   4   2   7     2717.97     3092.94     41.82 o 
   5   2   7      495.31      511.92     17.08 o 
   6   2   7     1289.71     1511.34     30.55 o 
   7   2   7      637.28      695.97     19.44 o 
   8   2   7        0.07      115.64     13.82 o 
   9   2   7     1925.88     2007.65     40.87 o 
  10   2   7      227.94      222.05     15.98 o 
  11   2   7       13.95       30.60     13.77 o 
  12   2   7      249.32      271.08     19.90 o 
  13   2   7      767.84      728.26     47.21 o 
  14   2   7       16.36       37.31     22.92 o 
  15   2   7      113.48       83.78     30.96 o 
  16   2   7       55.94       43.48     30.14 o 
 -19   3   7      104.18      147.17     33.74 o 
 -18   3   7      131.82      130.52     49.64 o 
 -17   3   7       66.07      128.77     32.06 o 
 -16   3   7      678.43      657.85     35.21 o 
 -15   3   7      212.42      210.19     21.75 o 
 -14   3   7      259.27      201.24     16.12 o 
 -13   3   7      271.08      287.09     16.81 o 
 -12   3   7     1453.10     1294.98     28.90 o 
 -11   3   7       25.55       34.66     12.07 o 
 -10   3   7       13.22       17.42      9.85 o 
  -9   3   7      480.43      539.14     18.00 o 
  -8   3   7        7.94       16.55     13.49 o 
  -7   3   7     5615.63     5996.22     98.50 o 
  -6   3   7      140.59      144.56     16.56 o 
  -5   3   7     3368.25     3807.20     57.36 o 
  -4   3   7      501.51      394.46     17.70 o 
  -3   3   7     7904.66     8655.68    117.49 o 
  -2   3   7       81.35       54.93     12.56 o 
  -1   3   7     8749.28    10552.33    188.01 o 
   0   3   7        6.92      -13.31     13.49 o 
   1   3   7      337.65      288.96     44.54 o 
   2   3   7     3527.88     3215.94     62.46 o 
   3   3   7      774.81      918.72     17.48 o 
   4   3   7     7200.79     7144.01     86.00 o 
   5   3   7       13.82       28.79      8.74 o 
   6   3   7      428.22      302.96     14.09 o 
   7   3   7       80.76      157.04     13.30 o 
   8   3   7     2438.05     2408.86     45.09 o 
   9   3   7        0.04       14.64     11.94 o 
  10   3   7       22.11       16.65     14.08 o 
  11   3   7      242.31      240.01     18.88 o 
  12   3   7       28.19       27.62     16.47 o 
  13   3   7      234.24      220.03     27.55 o 
  14   3   7        6.08       12.09     22.23 o 
  15   3   7       10.63       -5.72     28.08 o 
  16   3   7      422.65      340.75     39.60 o 
 -18   4   7       64.99       87.24     31.94 o 
 -17   4   7     1266.55     1252.51     60.22 o 
 -16   4   7      390.84      413.19     30.79 o 
 -15   4   7     1978.22     1736.55     89.56 o 
 -14   4   7      522.97      513.29     26.95 o 
 -13   4   7      194.17      216.04     20.52 o 
 -12   4   7       48.08       39.68     14.48 o 
 -11   4   7       97.23       80.53     14.42 o 
 -10   4   7        2.16       -1.44     11.07 o 
  -9   4   7      674.40      621.83     20.69 o 
  -8   4   7      815.07      887.59     20.20 o 
  -7   4   7        9.30       19.00     11.96 o 
  -6   4   7      475.32      526.52     24.47 o 
  -5   4   7      187.26      178.02     12.20 o 
  -4   4   7      104.00      109.85      8.07 o 
  -3   4   7       10.46       -6.71     10.68 o 
  -2   4   7     3440.01     4078.41     70.46 o 
  -1   4   7      310.83      311.07     17.85 o 
   0   4   7      150.11      242.84     18.05 o 
   1   4   7      196.70      183.79     22.96 o 
   2   4   7      434.42      488.34     19.78 o 
   3   4   7      511.05      499.60     21.01 o 
   4   4   7     2968.61     3303.39     43.45 o 
   5   4   7     1865.88     1831.00     30.24 o 
   6   4   7     1117.43     1385.20     27.72 o 
   7   4   7      290.54      245.20     14.51 o 
   8   4   7     1617.11     1517.55     30.63 o 
   9   4   7      668.33      628.75     25.58 o 
  10   4   7       98.76      121.60     17.05 o 
  11   4   7      717.55      663.94     26.29 o 
  12   4   7        2.32        0.83     19.47 o 
  13   4   7        7.23       11.54     18.30 o 
  14   4   7       99.35      128.00     21.60 o 
  15   4   7      249.45      144.54     27.65 o 
 -18   5   7        0.07      -28.74     28.74 o 
 -17   5   7        9.68       18.31     22.97 o 
 -16   5   7      834.23      839.20     40.14 o 
 -15   5   7      830.91      821.08     38.93 o 
 -14   5   7        5.77      -14.17     20.96 o 
 -13   5   7       64.37       50.38     18.11 o 
 -12   5   7        5.04       -2.45     16.90 o 
 -11   5   7      124.64      115.86     17.60 o 
 -10   5   7      594.14      565.13     20.74 o 
  -9   5   7     2875.99     2846.20     45.11 o 
  -8   5   7      785.78      761.85     19.39 o 
  -7   5   7     2912.53     2962.23     45.50 o 
  -6   5   7      179.82      182.49     11.85 o 
  -5   5   7      107.67       81.22      8.60 o 
  -4   5   7        0.08        5.91      7.94 o 
  -3   5   7      776.18      940.41     33.77 o 
  -2   5   7      531.72      508.27     19.27 o 
  -1   5   7     2215.74     3106.95     67.79 o 
   0   5   7     1303.26     1215.70     30.22 o 
   1   5   7       59.54       80.29     13.49 o 
   2   5   7       67.79       47.80     14.59 o 
   3   5   7       20.96       15.75     14.14 o 
   4   5   7     1811.07     1536.27     31.85 o 
   5   5   7      420.55      461.81     12.39 o 
   6   5   7     1614.26     1429.82     30.07 o 
   7   5   7      960.44      902.25     21.55 o 
   8   5   7      877.39      711.30     23.84 o 
   9   5   7      158.79      163.02     17.02 o 
  10   5   7      189.56      120.74     16.20 o 
  11   5   7       67.73       56.19     18.63 o 
  12   5   7     1099.48     1035.49     36.23 o 
  13   5   7       31.25       23.19     20.12 o 
  14   5   7       20.50       -8.23     23.17 o 
  15   5   7       14.92        8.46     48.36 o 
 -17   6   7        0.48       -8.76     30.26 o 
 -16   6   7      298.31      283.28     31.67 o 
 -15   6   7       17.95       -0.07     22.45 o 
 -14   6   7      201.02      201.04     26.61 o 
 -13   6   7       11.47       22.73     20.76 o 
 -12   6   7      555.16      566.76     28.18 o 
 -11   6   7       17.54       21.09     17.28 o 
 -10   6   7      175.79      176.65     19.24 o 
  -9   6   7      328.20      315.54     15.90 o 
  -8   6   7      682.77      664.99     18.63 o 
  -7   6   7       43.56       45.16      9.32 o 
  -6   6   7     3555.24     3561.51     44.99 o 
  -5   6   7      382.81      406.17     11.40 o 
  -4   6   7      165.79      141.53     12.37 o 
  -3   6   7      193.56      200.15     12.99 o 
  -2   6   7     3260.89     3727.99     60.41 o 
  -1   6   7      279.90      262.72     14.78 o 
   0   6   7     8905.52     9595.80    126.16 o 
   1   6   7     2051.74     2161.69     37.97 o 
   2   6   7     5166.46     5615.58    101.52 o 
   3   6   7     2607.05     2711.46     55.63 o 
   4   6   7      162.60      194.42     17.61 o 
   5   6   7       59.12       89.09     11.21 o 
   6   6   7     1038.29     1075.95     27.23 o 
   7   6   7       74.15       98.74     14.36 o 
   8   6   7      104.02      120.02     17.86 o 
   9   6   7     4139.78     3903.90     69.52 o 
  10   6   7      299.61      263.95     22.13 o 
  11   6   7       23.70        7.34     20.90 o 
  12   6   7      244.06      308.10     28.59 o 
  13   6   7      219.68      260.08     35.89 o 
  14   6   7      150.22      176.71     27.90 o 
 -16   7   7       50.47       25.01     24.36 o 
 -15   7   7        5.01       40.75     23.62 o 
 -14   7   7        4.65        7.80     21.97 o 
 -13   7   7      649.85      601.37     34.22 o 
 -12   7   7      214.83      215.53     56.50 o 
 -11   7   7     1943.65     1810.89     48.11 o 
 -10   7   7      346.30      305.80     21.94 o 
  -9   7   7     1397.77     1296.58     37.36 o 
  -8   7   7        6.37        5.54     12.55 o 
  -7   7   7     1028.28     1152.23     25.33 o 
  -6   7   7       59.43       69.29     10.50 o 
  -5   7   7      354.77      348.36     12.09 o 
  -4   7   7      435.85      374.17     17.67 o 
  -3   7   7      372.06      381.03     22.22 o 
  -2   7   7      348.98      345.19     18.99 o 
  -1   7   7     1095.12     1130.85     24.22 o 
   0   7   7      138.40      148.74     16.12 o 
   1   7   7       72.69      101.46     11.17 o 
   2   7   7      129.01      117.68     11.78 o 
   3   7   7      570.93      637.65     20.17 o 
   4   7   7     8631.14     8158.35    120.42 o 
   5   7   7     1790.48     1849.58     66.82 o 
   6   7   7     2090.97     1956.06     44.13 o 
   7   7   7      635.71      682.55     30.31 o 
   8   7   7       10.03        5.98     17.33 o 
   9   7   7       45.71       23.26     20.05 o 
  10   7   7       13.27       14.59     20.39 o 
  11   7   7        0.38       17.31     21.95 o 
  12   7   7      329.11      348.65     31.09 o 
  13   7   7       38.68       51.99     25.95 o 
 -15   8   7      494.56      526.22     36.76 o 
 -14   8   7     1146.11     1036.14     46.08 o 
 -13   8   7        0.99      -12.79     21.95 o 
 -12   8   7      809.92      819.31     52.27 o 
 -11   8   7        8.66       -5.49     20.84 o 
 -10   8   7      350.10      360.41     24.24 o 
  -9   8   7      167.08      162.20     24.43 o 
  -8   8   7     2153.83     2078.11     49.41 o 
  -7   8   7      121.81      118.25     14.53 o 
  -6   8   7      298.06      291.70     16.49 o 
  -5   8   7       39.71       53.27     10.59 o 
  -4   8   7     1032.49     1033.26     22.62 o 
  -3   8   7        1.56       -5.13     11.95 o 
  -2   8   7      116.32      157.78     14.64 o 
  -1   8   7      217.59      186.06     15.25 o 
   0   8   7      598.59      615.92     21.56 o 
   1   8   7     2095.92     2059.77     42.29 o 
   2   8   7      183.17      201.44     15.33 o 
   3   8   7     5180.11     4693.08    104.31 o 
   4   8   7      353.72      366.51     27.84 o 
   5   8   7      758.05      707.70     39.91 o 
   6   8   7     1084.21     1071.08     30.87 o 
   7   8   7      464.76      414.50     23.70 o 
   8   8   7      132.85      132.91     26.87 o 
   9   8   7      400.44      368.27     27.28 o 
  10   8   7       29.12       -6.07     20.81 o 
  11   8   7        1.98      -20.38     20.98 o 
  12   8   7       43.70       77.96     26.29 o 
 -14   9   7      229.02      281.52     32.14 o 
 -13   9   7        2.18       10.30     24.12 o 
 -12   9   7      478.32      478.30     33.11 o 
 -11   9   7     1220.83     1311.56     54.44 o 
 -10   9   7        5.33        4.92     28.46 o 
  -9   9   7      100.94       93.25     19.93 o 
  -8   9   7       19.35       38.70     17.37 o 
  -7   9   7      300.66      309.06     18.68 o 
  -6   9   7      350.44      352.92     21.75 o 
  -5   9   7     4082.64     4135.28     71.04 o 
  -4   9   7        0.72       -2.23     11.51 o 
  -3   9   7       58.81       54.94     14.26 o 
  -2   9   7       30.64       44.57     14.96 o 
  -1   9   7      513.38      500.63     23.87 o 
   0   9   7       42.21       12.62     12.86 o 
   1   9   7     2468.20     2507.86     57.66 o 
   2   9   7     2298.65     2263.34     54.70 o 
   3   9   7      118.88      193.82     25.27 o 
   4   9   7      256.62      289.94     32.75 o 
   5   9   7     2266.00     2477.53    158.45 o 
   6   9   7        0.69       49.80     31.18 o 
   7   9   7       15.53       71.76     19.02 o 
   8   9   7      816.04      780.69     34.95 o 
   9   9   7        7.58       64.58     22.40 o 
  10   9   7       27.79       31.55     23.42 o 
  11   9   7      200.44      196.44     29.32 o 
 -12  10   7      134.78       86.64     26.68 o 
 -11  10   7       30.22       39.03     26.50 o 
 -10  10   7      539.15      537.94     33.64 o 
  -9  10   7     1349.11     1190.66     44.74 o 
  -8  10   7     2092.15     2051.03     59.01 o 
  -7  10   7        1.65       -1.54     16.05 o 
  -6  10   7     2243.14     2279.72     47.27 o 
  -5  10   7        5.77        5.17     19.83 o 
  -4  10   7      693.89      794.65     26.04 o 
  -3  10   7       77.56       59.46     17.32 o 
  -2  10   7       23.22       -0.05     15.48 o 
  -1  10   7       39.14       37.78     31.89 o 
   0  10   7       32.69       35.21     20.57 o 
   1  10   7      291.71      273.49     33.21 o 
   2  10   7      600.18      635.07     29.77 o 
   3  10   7       42.46       51.60     19.21 o 
   4  10   7       35.65       21.89     23.49 o 
   5  10   7      803.86      655.13     44.89 o 
   6  10   7      109.56      118.69     29.91 o 
   7  10   7      268.19      259.05     37.51 o 
   8  10   7      145.06      171.55     28.49 o 
   9  10   7      119.56      100.71     29.96 o 
 -10  11   7      706.31      701.27     38.17 o 
  -9  11   7       30.30       52.78     23.17 o 
  -8  11   7       57.78       46.87     22.80 o 
  -7  11   7      675.19      730.21     35.32 o 
  -6  11   7        1.28        0.24     16.87 o 
  -5  11   7      108.74      120.49     17.06 o 
  -4  11   7      374.31      384.41     20.21 o 
  -3  11   7      287.16      334.02     36.76 o 
  -2  11   7      106.99       83.14     22.80 o 
  -1  11   7      200.11      186.16     25.34 o 
   0  11   7      187.31      192.14     25.71 o 
   1  11   7       93.51      103.88     25.76 o 
   2  11   7        4.80       15.61     19.23 o 
   3  11   7        0.52       -2.04     25.08 o 
   4  11   7      513.07      531.89     43.31 o 
   5  11   7       45.84       44.12     29.53 o 
   6  11   7      619.05      675.67     49.22 o 
   7  11   7        8.09       19.64     29.90 o 
  -8  12   7     1852.50     1957.68     68.34 o 
  -7  12   7       82.76      104.02     25.09 o 
  -6  12   7      724.01      705.50     35.57 o 
  -5  12   7       19.41       50.86     20.94 o 
  -4  12   7      258.41      320.90     24.57 o 
  -3  12   7        4.49      -12.54     21.74 o 
  -2  12   7       64.44      122.51     25.56 o 
  -1  12   7       46.82       10.41     22.88 o 
   0  12   7       99.72      153.53     26.29 o 
   1  12   7        3.00       20.68     22.22 o 
   2  12   7      587.85      735.66     68.73 o 
   3  12   7      735.75      738.55     40.93 o 
   4  12   7        3.61      -13.54     31.82 o 
   5  12   7       41.13       37.96     33.15 o 
 -18   0   8       76.95       82.15     81.45 o 
 -16   0   8     1378.19     1559.65     51.36 o 
 -14   0   8     1714.27     1696.46     50.90 o 
 -12   0   8     1055.29     1104.82     44.97 o 
 -10   0   8     7458.02     7576.87    173.68 o 
  -8   0   8     7130.14     8064.55    179.96 o 
  -6   0   8     2874.35     2802.88    123.45 o 
  -4   0   8    24813.83    27331.48    562.01 o 
  -2   0   8    16174.79    18648.96    547.26 o 
   0   0   8      299.71      400.23     20.11 o 
   2   0   8        8.14       20.26     12.81 o 
   4   0   8     7466.57     8941.33    160.76 o 
   6   0   8       34.49       75.10     13.27 o 
   8   0   8     1223.96     1531.81     46.84 o 
  10   0   8      567.51      807.80     42.27 o 
  12   0   8      543.73      616.34     40.47 o 
  14   0   8      461.54      416.17     53.45 o 
  16   0   8      226.10      376.72     59.82 o 
 -19   1   8        8.76       15.24     31.04 o 
 -18   1   8      217.06      208.42     77.64 o 
 -17   1   8      168.72      226.67     18.87 o 
 -16   1   8       29.21       16.13     15.37 o 
 -15   1   8     3824.79     3779.74     62.30 o 
 -14   1   8     1805.35     1657.54     32.25 o 
 -13   1   8     4497.38     4587.11     69.31 o 
 -12   1   8      386.95      379.35     18.13 o 
 -11   1   8     1008.42      993.38     22.83 o 
 -10   1   8       37.64       20.50     12.16 o 
  -9   1   8     9388.45     9901.90    126.92 o 
  -8   1   8      226.66      279.86     14.26 o 
  -7   1   8    10641.39    12425.94    169.01 o 
  -6   1   8       36.46       44.12     12.14 o 
  -5   1   8       29.77       34.83     11.39 o 
  -4   1   8        2.89        8.47     10.65 o 
  -3   1   8      936.91     1004.54     24.43 o 
  -2   1   8      149.77      102.00      9.02 o 
  -1   1   8     1356.57     1638.46     43.99 o 
   0   1   8     1340.59     1137.23     24.21 o 
   1   1   8      172.02      127.57     10.47 o 
   2   1   8      103.02       86.80     10.87 o 
   3   1   8     1886.03     2131.60     37.12 o 
   4   1   8      444.61      418.74     12.83 o 
   5   1   8        9.02        8.01      6.07 o 
   6   1   8      583.98      590.08     17.88 o 
   7   1   8       29.37       31.86      9.59 o 
   8   1   8       11.78        6.93     12.58 o 
   9   1   8     1161.25     1211.17     31.33 o 
  10   1   8      570.68      554.16     22.40 o 
  11   1   8      239.81      344.17     23.01 o 
  12   1   8       30.47      -18.56     18.56 o 
  13   1   8        0.04       -9.01     30.31 o 
  14   1   8       22.82       50.96     23.64 o 
  15   1   8      152.60      146.94     32.36 o 
  16   1   8      527.67      428.17     69.36 o 
 -19   2   8      671.06      677.28     49.40 o 
 -18   2   8        1.23      -26.45     26.45 o 
 -17   2   8      641.03      582.82     43.27 o 
 -16   2   8      107.09       78.01     17.15 o 
 -15   2   8      110.46       98.07     13.90 o 
 -14   2   8       40.62       38.93     12.10 o 
 -13   2   8        9.15       24.89     12.57 o 
 -12   2   8     3074.89     3095.80     50.82 o 
 -11   2   8      552.03      558.33     27.45 o 
 -10   2   8     3628.47     3972.22     57.65 o 
  -9   2   8      829.01      826.04     20.87 o 
  -8   2   8      192.12      306.07     13.02 o 
  -7   2   8       56.80       37.38     10.27 o 
  -6   2   8       54.86       56.97     10.55 o 
  -5   2   8       34.98       21.81      7.89 o 
  -4   2   8       13.43       24.84     10.25 o 
  -3   2   8      304.38      298.91     18.55 o 
  -2   2   8     1137.62     1256.22     29.96 o 
  -1   2   8      303.45      353.13     11.63 o 
   0   2   8       22.88       34.72      7.59 o 
   1   2   8      863.83      701.67     16.24 o 
   2   2   8     2459.28     3151.88     52.95 o 
   3   2   8      436.50      333.79     14.20 o 
   4   2   8      794.89      847.03     18.95 o 
   5   2   8     5497.86     5121.79     71.47 o 
   6   2   8      604.44      593.58     17.92 o 
   7   2   8     1474.66     1493.87     32.53 o 
   8   2   8      487.55      430.57     18.95 o 
   9   2   8     2130.18     2087.80     42.53 o 
  10   2   8       68.50       53.88     15.24 o 
  11   2   8      589.33      515.64     23.24 o 
  12   2   8        7.26       41.42     27.54 o 
  13   2   8      295.00      273.18     27.92 o 
  14   2   8        2.31       -8.97     21.70 o 
  15   2   8      104.68       -5.03     28.08 o 
 -19   3   8       35.96      -11.61     29.24 o 
 -18   3   8      439.48      471.68     41.84 o 
 -17   3   8       14.16       39.68     29.90 o 
 -16   3   8      824.42      755.05     37.14 o 
 -15   3   8       64.29       12.19     17.11 o 
 -14   3   8     1047.55      973.43     27.27 o 
 -13   3   8     1317.76     1284.64     33.59 o 
 -12   3   8      213.01      208.14     19.83 o 
 -11   3   8     4224.48     4213.44     63.04 o 
 -10   3   8     1384.36     1302.56     25.55 o 
  -9   3   8     2517.61     2579.37     40.28 o 
  -8   3   8       28.96       23.50     10.34 o 
  -7   3   8     5581.70     5819.22     84.23 o 
  -6   3   8      106.38       96.22     13.30 o 
  -5   3   8      936.24      852.92     21.70 o 
  -4   3   8      309.43      316.57     15.37 o 
  -3   3   8      899.89      895.01     18.02 o 
  -2   3   8       10.55        0.88     17.53 o 
  -1   3   8     1497.58     1471.92     37.65 o 
   0   3   8       45.16       60.85     15.63 o 
   1   3   8    12814.30    14594.91    256.32 o 
   2   3   8      159.12      107.55     13.94 o 
   3   3   8     5150.74     6062.38     79.86 o 
   4   3   8       96.24      164.84     11.17 o 
   5   3   8     1671.81     1863.83     31.70 o 
   6   3   8     2552.58     2400.02     43.38 o 
   7   3   8       19.98       65.08     12.56 o 
   8   3   8        3.81       -1.21     12.34 o 
   9   3   8        2.22       25.24     13.26 o 
  10   3   8        0.10      -10.04     14.16 o 
  11   3   8      184.23      166.01     18.36 o 
  12   3   8      102.29       92.21     17.39 o 
  13   3   8        6.09       20.33     22.38 o 
  14   3   8       35.90        0.43     23.21 o 
  15   3   8      694.97      790.00     49.89 o 
 -18   4   8      205.42      241.63     55.36 o 
 -17   4   8       11.29        0.85     28.34 o 
 -16   4   8      325.00      343.55     29.61 o 
 -15   4   8      202.95      211.67     32.19 o 
 -14   4   8      746.81      719.66     30.34 o 
 -13   4   8       71.21       62.84     17.80 o 
 -12   4   8      374.77      358.53     19.65 o 
 -11   4   8      305.74      281.58     18.29 o 
 -10   4   8    12175.74    12044.38    171.54 o 
  -9   4   8        0.20        5.18     14.51 o 
  -8   4   8     4784.53     5244.41     89.70 o 
  -7   4   8        7.38        7.23     12.04 o 
  -6   4   8     1403.89     1552.27     29.88 o 
  -5   4   8      256.06      269.99     12.20 o 
  -4   4   8        4.52        4.15      7.60 o 
  -3   4   8       14.15       24.45     11.83 o 
  -2   4   8      472.76      452.42     18.70 o 
  -1   4   8      545.48      507.51     25.87 o 
   0   4   8      390.27      428.55     21.64 o 
   1   4   8      503.23      465.40     52.82 o 
   2   4   8      306.66      295.32     17.59 o 
   3   4   8     5355.06     5667.10     97.52 o 
   4   4   8      361.96      586.04     14.31 o 
   5   4   8     1201.06     1191.95     23.29 o 
   6   4   8      237.13      259.71     16.22 o 
   7   4   8     4110.51     3944.64     64.69 o 
   8   4   8        0.16        0.34     10.84 o 
   9   4   8      997.78      969.25     28.91 o 
  10   4   8       18.41      103.11     16.22 o 
  11   4   8      124.27      140.08     17.76 o 
  12   4   8      288.04      309.84     23.58 o 
  13   4   8       39.36       51.56     20.17 o 
  14   4   8       59.33      122.15     25.65 o 
  15   4   8       61.93      105.51     27.63 o 
 -18   5   8       32.31       47.14     31.86 o 
 -17   5   8        0.42       -8.44     23.21 o 
 -16   5   8       20.16       38.44     23.24 o 
 -15   5   8      633.84      662.10     36.25 o 
 -14   5   8      159.37      124.06     23.71 o 
 -13   5   8     1110.18     1096.33     36.66 o 
 -12   5   8       26.18        4.90     16.25 o 
 -11   5   8        6.71        5.51     16.14 o 
 -10   5   8      895.33      816.05     25.04 o 
  -9   5   8      730.91      756.27     20.37 o 
  -8   5   8       83.95       92.08     15.48 o 
  -7   5   8      329.63      355.71     21.13 o 
  -6   5   8       67.10       70.85     13.83 o 
  -5   5   8      335.64      373.48     12.22 o 
  -4   5   8        1.30       -0.15      7.09 o 
  -3   5   8      592.01      561.36     20.34 o 
  -2   5   8      480.05      315.03     16.86 o 
  -1   5   8       49.05       88.47     14.06 o 
   0   5   8     5683.82     5079.94     99.78 o 
   1   5   8      134.61      129.30     16.94 o 
   2   5   8     3884.31     3405.61     64.43 o 
   3   5   8      238.84      355.32     22.06 o 
   4   5   8     3296.08     3127.78     59.44 o 
   5   5   8     7486.82     7816.41    109.15 o 
   6   5   8      509.27      478.51     16.26 o 
   7   5   8     1380.98     1401.07     28.52 o 
   8   5   8      668.92      697.52     24.37 o 
   9   5   8       64.85       52.13     16.54 o 
  10   5   8      135.31      169.55     18.47 o 
  11   5   8      292.82      439.67     25.78 o 
  12   5   8      945.37     1025.07     37.19 o 
  13   5   8      195.66      248.22     25.52 o 
  14   5   8      393.87      408.62     36.58 o 
 -17   6   8      152.25      157.74     28.39 o 
 -16   6   8      646.05      723.19     61.87 o 
 -15   6   8      123.15       97.54     24.28 o 
 -14   6   8      174.02      167.18     24.36 o 
 -13   6   8      514.22      507.15     31.35 o 
 -12   6   8     1379.00     1342.76     40.85 o 
 -11   6   8       42.56       11.04     17.08 o 
 -10   6   8      532.98      494.09     25.07 o 
  -9   6   8        4.61        9.45     12.03 o 
  -8   6   8      492.18      471.16     16.81 o 
  -7   6   8      932.19      915.85     20.16 o 
  -6   6   8       56.47       81.74      9.57 o 
  -5   6   8      295.86      284.34     13.33 o 
  -4   6   8     1138.36     1286.38     31.93 o 
  -3   6   8      166.02      168.84     14.78 o 
  -2   6   8      462.91      450.16     19.53 o 
  -1   6   8     2759.33     2576.97     51.91 o 
   0   6   8     2874.33     3483.46     65.18 o 
   1   6   8     5729.00     5719.19    112.80 o 
   2   6   8      395.29      426.30     25.08 o 
   3   6   8      448.86      351.48     20.19 o 
   4   6   8        0.05       29.79     14.90 o 
   5   6   8     3037.08     2801.05     43.79 o 
   6   6   8     1133.05     1185.74     29.46 o 
   7   6   8      381.67      384.60     19.83 o 
   8   6   8     1182.44     1218.14     38.86 o 
   9   6   8      464.99      404.88     21.83 o 
  10   6   8       49.55       21.87     17.33 o 
  11   6   8      531.64      451.05     47.22 o 
  12   6   8       16.74       -4.34     22.64 o 
  13   6   8      516.57      407.66     32.56 o 
 -16   7   8        0.12      -12.52     23.15 o 
 -15   7   8      513.02      538.09     35.90 o 
 -14   7   8        0.98        0.00     21.88 o 
 -13   7   8      273.12      245.70     26.37 o 
 -12   7   8        4.61       21.12     23.58 o 
 -11   7   8      180.73      162.12     20.49 o 
 -10   7   8        0.15      -16.34     16.34 o 
  -9   7   8     4269.98     4223.87     81.87 o 
  -8   7   8        9.51       -5.21     12.16 o 
  -7   7   8     2807.49     2812.47     46.22 o 
  -6   7   8        2.65       11.00     10.06 o 
  -5   7   8      785.86      852.82     20.84 o 
  -4   7   8        3.61       14.19     11.42 o 
  -3   7   8       28.82       29.41     14.59 o 
  -2   7   8       88.48       51.54     12.79 o 
  -1   7   8     3709.82     3837.54     64.13 o 
   0   7   8     1348.49     1274.37     38.21 o 
   1   7   8     1043.89     1067.92     28.16 o 
   2   7   8     3068.29     2885.84     75.45 o 
   3   7   8      739.18      701.87     29.58 o 
   4   7   8      130.05      130.90     29.58 o 
   5   7   8      591.28      712.48     28.87 o 
   6   7   8     1256.47     1154.38     45.37 o 
   7   7   8     1316.28     1304.35     38.94 o 
   8   7   8        2.85        8.18     18.15 o 
   9   7   8       31.71       56.07     20.68 o 
  10   7   8       33.62       28.26     22.16 o 
  11   7   8      595.68      719.80     38.83 o 
  12   7   8      183.61      164.33     27.09 o 
  13   7   8      934.30     1030.23     46.55 o 
 -15   8   8       36.92        4.24     25.00 o 
 -14   8   8        3.29      -11.20     39.06 o 
 -13   8   8      156.76      148.35     27.05 o 
 -12   8   8        7.40        4.71     22.68 o 
 -11   8   8        1.51        4.25     20.73 o 
 -10   8   8     1106.52     1202.52     38.71 o 
  -9   8   8      392.68      417.06     32.88 o 
  -8   8   8     1181.25     1219.18     44.43 o 
  -7   8   8        0.55       -6.94     12.70 o 
  -6   8   8      698.64      784.65     23.96 o 
  -5   8   8       70.22       50.95     16.04 o 
  -4   8   8      543.09      634.03     24.29 o 
  -3   8   8      199.27      166.60     16.41 o 
  -2   8   8     1894.31     2001.10     46.08 o 
  -1   8   8      313.86      277.76     21.22 o 
   0   8   8     2791.11     2833.83     59.41 o 
   1   8   8      259.62      282.11     20.45 o 
   2   8   8     2831.57     3076.48     62.27 o 
   3   8   8       67.92       55.36     39.15 o 
   4   8   8       37.24       60.10     24.97 o 
   5   8   8     2566.21     2519.61     70.68 o 
   6   8   8       39.54       58.72     14.83 o 
   7   8   8      445.70      450.01     29.52 o 
   8   8   8      799.58      832.35     55.80 o 
   9   8   8        8.62        3.73     23.98 o 
  10   8   8      166.15      167.07     25.31 o 
  11   8   8      989.75     1012.53     44.34 o 
  12   8   8        8.04       18.70     24.46 o 
 -14   9   8      124.33      149.69     28.72 o 
 -13   9   8     1373.23     1323.57     51.40 o 
 -12   9   8       84.68       87.23     24.74 o 
 -11   9   8      843.03      764.05     37.92 o 
 -10   9   8      468.17      439.05     29.64 o 
  -9   9   8     1854.60     1754.01     50.76 o 
  -8   9   8       51.48       76.43     17.93 o 
  -7   9   8        5.34      -13.09     13.09 o 
  -6   9   8       91.61       60.86     14.27 o 
  -5   9   8      982.67      993.20     27.05 o 
  -4   9   8      624.49      529.04     18.55 o 
  -3   9   8      848.57      849.29     30.78 o 
  -2   9   8        2.67        1.81     15.08 o 
  -1   9   8      299.00      349.72     29.76 o 
   0   9   8     1162.25     1034.51     33.07 o 
   1   9   8     1044.66     1100.20     47.95 o 
   2   9   8       75.46       84.51     19.10 o 
   3   9   8      375.24      355.95     30.39 o 
   4   9   8     5044.43     5011.40    114.90 o 
   5   9   8        7.48       26.12     22.48 o 
   6   9   8      525.98      593.52     67.45 o 
   7   9   8      410.49      469.11     27.13 o 
   8   9   8      153.86      150.38     23.69 o 
   9   9   8       99.41      191.17     41.94 o 
  10   9   8      509.54      556.16     34.97 o 
 -12  10   8       10.22       46.97     25.02 o 
 -11  10   8      374.46      328.73     30.98 o 
 -10  10   8        7.15        6.52     22.80 o 
  -9  10   8      449.45      441.75     31.23 o 
  -8  10   8       62.26       49.87     21.30 o 
  -7  10   8      135.62      180.17     20.09 o 
  -6  10   8      412.17      419.38     21.83 o 
  -5  10   8      440.10      455.97     24.09 o 
  -4  10   8      147.16      143.64     21.62 o 
  -3  10   8      119.03      103.82     18.32 o 
  -2  10   8        3.94      -12.23     16.12 o 
  -1  10   8       44.09       35.03     21.00 o 
   0  10   8      247.37      232.26     25.45 o 
   1  10   8      720.21      673.17     30.18 o 
   2  10   8        1.50       -8.32     18.05 o 
   3  10   8      150.14      157.91     25.76 o 
   4  10   8      107.33      111.44     29.90 o 
   5  10   8       29.53       18.31     61.73 o 
   6  10   8       65.74       83.79     35.00 o 
   7  10   8      897.25      839.75     75.73 o 
   8  10   8      320.22      264.63     39.57 o 
   9  10   8       15.51      -13.97     22.12 o 
 -10  11   8       64.91       42.83     24.96 o 
  -9  11   8      270.92      332.83     39.74 o 
  -8  11   8       99.90      121.64     23.54 o 
  -7  11   8      928.35      985.25     49.54 o 
  -6  11   8       48.99       63.99     18.30 o 
  -5  11   8     4626.12     4617.46     79.67 o 
  -4  11   8       12.04       15.30     20.49 o 
  -3  11   8      221.04      216.13     26.81 o 
  -2  11   8      129.46      117.23     24.28 o 
  -1  11   8       60.89       71.54     23.26 o 
   0  11   8      823.69      847.77     46.23 o 
   1  11   8      352.45      360.21     32.69 o 
   2  11   8      200.17      229.99     28.41 o 
   3  11   8     1004.20     1191.62    159.72 o 
   4  11   8       73.23       31.78     41.36 o 
   5  11   8       18.19       63.00     30.60 o 
   6  11   8       19.38        9.69     39.45 o 
   7  11   8      256.17      299.85     39.08 o 
  -7  12   8      703.18      594.02     34.71 o 
  -6  12   8     2066.10     2213.04     62.83 o 
  -5  12   8      158.69      213.87     24.45 o 
  -4  12   8      407.52      533.48     45.95 o 
  -3  12   8      437.87      491.84     34.78 o 
  -2  12   8       68.57       79.23     25.70 o 
  -1  12   8      267.57      283.23     35.26 o 
   0  12   8      185.66      171.72     26.72 o 
   1  12   8      144.17      147.12     27.17 o 
   2  12   8      729.78      697.09     51.74 o 
   3  12   8       52.80       95.96     33.67 o 
   4  12   8      277.55      343.64     42.18 o 
 -17   0   9      143.15      121.36     23.95 o 
 -15   0   9       20.76       45.02     20.51 o 
 -13   0   9      661.35      643.47     36.77 o 
 -11   0   9        4.26       -7.64     18.90 o 
  -9   0   9      447.33      398.97     49.64 o 
  -7   0   9      192.93      185.62     20.11 o 
  -5   0   9       55.99       36.27     17.10 o 
  -3   0   9      983.64      940.15     42.00 o 
  -1   0   9       40.67       83.53     14.83 o 
   1   0   9      573.06      624.19     25.01 o 
   3   0   9    10360.17     9967.04    208.30 o 
   5   0   9      383.70      365.38     22.47 o 
   7   0   9       13.91       14.75     14.98 o 
   9   0   9    17897.57    17081.93    709.53 o 
  11   0   9      521.31      463.19     47.09 o 
  13   0   9      260.02      255.81     33.67 o 
  15   0   9      459.96      646.53     64.91 o 
 -19   1   9       15.58       46.76     42.00 o 
 -18   1   9       21.73       36.03     28.63 o 
 -17   1   9       15.47        7.98     16.41 o 
 -16   1   9        2.48        4.56     14.30 o 
 -15   1   9        5.82       13.13     14.16 o 
 -14   1   9       61.24       52.98     15.79 o 
 -13   1   9      123.38      147.85     28.11 o 
 -12   1   9        8.34       -0.05     14.77 o 
 -11   1   9     3562.07     3569.65     67.09 o 
 -10   1   9      676.54      619.80     22.73 o 
  -9   1   9     7003.16     7009.42    113.56 o 
  -8   1   9      831.35      849.10     24.30 o 
  -7   1   9        0.04       -4.05     11.85 o 
  -6   1   9     1516.52     1418.12     30.41 o 
  -5   1   9    32924.27    38222.61    554.09 o 
  -4   1   9     2937.42     2749.98     47.45 o 
  -3   1   9     1616.23     1623.57     32.08 o 
  -2   1   9       94.08      147.81      9.56 o 
  -1   1   9    10228.94    11355.63    196.18 o 
   0   1   9       22.06       88.25     15.61 o 
   1   1   9       28.21       63.95     10.24 o 
   2   1   9       71.24       31.76     12.27 o 
   3   1   9      992.80      940.24     22.58 o 
   4   1   9      207.69      260.85     11.29 o 
   5   1   9      391.13      466.89     14.42 o 
   6   1   9      149.79      164.94     12.73 o 
   7   1   9      104.73      148.49     14.13 o 
   8   1   9     3245.12     2790.91     51.10 o 
   9   1   9      843.01      900.23     27.66 o 
  10   1   9     4200.39     3862.00     88.76 o 
  11   1   9     1221.36     1343.83     46.14 o 
  12   1   9        1.04       17.07     17.64 o 
  13   1   9        0.49       -2.83     18.27 o 
  14   1   9       31.00      -25.99     31.82 o 
  15   1   9     1157.87     1425.61     98.00 o 
 -19   2   9        8.79      -27.19     28.34 o 
 -18   2   9       17.55      -28.38     61.73 o 
 -17   2   9      482.11      411.26     38.57 o 
 -16   2   9       27.77       13.18     16.28 o 
 -15   2   9      353.57      340.63     21.47 o 
 -14   2   9     2031.58     1982.67     39.52 o 
 -13   2   9      336.30      275.96     16.89 o 
 -12   2   9     1006.50      973.04     27.03 o 
 -11   2   9     1837.72     1830.97     37.51 o 
 -10   2   9     3038.62     3052.38     47.34 o 
  -9   2   9      142.25      155.02     11.65 o 
  -8   2   9      139.25      168.58     12.79 o 
  -7   2   9       33.47       31.96     10.47 o 
  -6   2   9      568.02      640.43     23.73 o 
  -5   2   9       83.74       88.80     14.36 o 
  -4   2   9      748.46      922.71     22.55 o 
  -3   2   9      643.95      565.32     17.07 o 
  -2   2   9       93.87       92.74     10.79 o 
  -1   2   9      341.38      330.85     13.23 o 
   0   2   9       85.62      133.38      9.86 o 
   1   2   9     1914.33     1819.40     31.61 o 
   2   2   9      127.75      116.83     10.46 o 
   3   2   9      278.37      257.11     11.94 o 
   4   2   9     1902.62     2201.17     43.07 o 
   5   2   9        0.08        8.16     10.80 o 
   6   2   9      121.49      135.44     12.97 o 
   7   2   9       56.45       39.26     13.33 o 
   8   2   9       20.69      152.07     15.85 o 
   9   2   9        1.45        5.98     13.77 o 
  10   2   9      457.03      598.36     24.02 o 
  11   2   9      173.68      165.08     20.38 o 
  12   2   9      536.17      609.45     29.78 o 
  13   2   9       16.13       21.98     22.35 o 
  14   2   9       97.09      141.91     32.84 o 
  15   2   9      162.48       52.99     30.56 o 
 -18   3   9       19.15       54.73     29.70 o 
 -17   3   9       60.93       73.05     29.66 o 
 -16   3   9      369.35      386.98     30.20 o 
 -15   3   9      411.21      440.27     61.36 o 
 -14   3   9      466.87      461.39     23.02 o 
 -13   3   9     1845.33     1833.99     41.13 o 
 -12   3   9      553.07      515.58     24.93 o 
 -11   3   9     1469.79     1602.19     34.87 o 
 -10   3   9      735.14      733.59     19.16 o 
  -9   3   9     3053.91     3263.27     48.91 o 
  -8   3   9      132.73       98.95     13.98 o 
  -7   3   9     1257.64     1314.91     32.01 o 
  -6   3   9      862.25      848.49     24.46 o 
  -5   3   9     1702.79     2017.22     35.38 o 
  -4   3   9      478.15      454.46     15.44 o 
  -3   3   9     2508.95     2566.75     44.01 o 
  -2   3   9     1207.68     1035.90     25.15 o 
  -1   3   9      572.99      817.78     27.60 o 
   0   3   9     2244.95     2130.86     62.42 o 
   1   3   9     5194.18     6233.51    143.08 o 
   2   3   9     1691.93     1766.81     30.75 o 
   3   3   9     1410.23     1508.51     28.46 o 
   4   3   9      499.61      576.54     15.29 o 
   5   3   9      586.01      809.76     23.24 o 
   6   3   9      140.83      132.61     13.39 o 
   7   3   9     1307.42     1413.60     34.87 o 
   8   3   9      180.66      160.96     15.36 o 
   9   3   9      126.85      129.35     15.69 o 
  10   3   9       69.57       45.01     15.01 o 
  11   3   9      691.94      642.07     25.97 o 
  12   3   9        3.42        2.52     21.52 o 
  13   3   9       33.78       90.14     24.92 o 
  14   3   9      304.62      268.73     32.35 o 
  15   3   9        0.02      -12.43     29.24 o 
 -18   4   9      477.56      558.62     83.36 o 
 -17   4   9       22.08       13.10     28.76 o 
 -16   4   9      786.64      804.48     39.16 o 
 -15   4   9      491.55      501.99     31.82 o 
 -14   4   9     1180.66     1137.48     38.10 o 
 -13   4   9      412.20      366.53     23.97 o 
 -12   4   9     1294.51     1344.02     33.95 o 
 -11   4   9      510.52      471.95     21.05 o 
 -10   4   9        0.58      -14.62     14.62 o 
  -9   4   9      551.85      583.74     22.90 o 
  -8   4   9      507.40      420.82     19.46 o 
  -7   4   9      119.49      131.78     15.98 o 
  -6   4   9       15.26       -3.69     10.10 o 
  -5   4   9      208.36      195.06     14.67 o 
  -4   4   9      126.88      145.40      9.66 o 
  -3   4   9      519.39      438.67     32.51 o 
  -2   4   9       87.23       70.11     15.35 o 
  -1   4   9     1259.96      954.84     31.00 o 
   0   4   9     1526.87     1643.93     42.74 o 
   1   4   9     5695.03     5076.13    100.74 o 
   2   4   9      577.57      809.05     29.93 o 
   3   4   9     4270.96     3938.53     68.28 o 
   4   4   9     2210.41     2306.71     36.12 o 
   5   4   9     6058.96     5586.87     76.29 o 
   6   4   9     1190.55     1284.04     29.20 o 
   7   4   9      158.92      205.36     15.43 o 
   8   4   9     2547.95     2477.39     79.56 o 
   9   4   9     2170.83     2033.39     44.56 o 
  10   4   9      117.27       57.74     15.69 o 
  11   4   9     1763.46     1862.07     49.63 o 
  12   4   9       35.18       23.21     18.86 o 
  13   4   9      358.57      370.08     30.54 o 
  14   4   9       17.82       26.86     25.09 o 
 -18   5   9        6.03      -24.71     30.24 o 
 -17   5   9       50.89       42.17     25.45 o 
 -16   5   9        1.14       12.79     23.09 o 
 -15   5   9        0.03        0.92     21.61 o 
 -14   5   9       48.25       10.42     20.81 o 
 -13   5   9       96.75      105.66     19.21 o 
 -12   5   9       82.15       75.74     18.27 o 
 -11   5   9     3159.99     3140.67     66.30 o 
 -10   5   9        1.97       10.26     13.13 o 
  -9   5   9    12334.55    12612.66    198.28 o 
  -8   5   9       34.20       41.07     13.75 o 
  -7   5   9     1055.48     1188.85     30.59 o 
  -6   5   9        8.81       17.06     10.32 o 
  -5   5   9      350.09      431.41     13.94 o 
  -4   5   9       50.98       39.91     10.99 o 
  -3   5   9     5459.58     5700.68    141.02 o 
  -2   5   9        1.62       -9.51     21.67 o 
  -1   5   9     5763.33     6245.95    129.18 o 
   0   5   9      119.36       78.38     31.37 o 
   1   5   9     4437.28     5428.09    182.00 o 
   2   5   9      214.75      296.29     20.55 o 
   3   5   9     1168.99     1145.89     37.50 o 
   4   5   9     2880.26     2681.91     53.88 o 
   5   5   9     1517.86     1486.14     30.99 o 
   6   5   9      376.79      384.85     16.71 o 
   7   5   9     1263.08     1383.89     33.47 o 
   8   5   9      427.55      318.66     19.40 o 
   9   5   9      396.48      317.76     20.90 o 
  10   5   9     2762.67     2300.49     84.87 o 
  11   5   9       32.46       65.58     28.29 o 
  12   5   9        0.22       33.19     19.92 o 
  13   5   9      162.18      211.47     24.05 o 
  14   5   9        0.24       44.92     31.71 o 
 -17   6   9      125.54       63.80     27.39 o 
 -16   6   9        9.80        1.97     23.49 o 
 -15   6   9       64.34       40.69     37.79 o 
 -14   6   9     1694.20     1729.46     56.46 o 
 -13   6   9      823.73      693.29     37.28 o 
 -12   6   9     1588.72     1648.94     72.19 o 
 -11   6   9       80.89       70.12     17.93 o 
 -10   6   9     6267.55     6310.55    112.97 o 
  -9   6   9      248.23      263.78     16.94 o 
  -8   6   9      703.79      685.84     22.25 o 
  -7   6   9      226.08      211.95     14.24 o 
  -6   6   9      264.89      301.38     14.54 o 
  -5   6   9      875.58      862.32     18.56 o 
  -4   6   9       48.76       82.25     13.89 o 
  -3   6   9       22.63       18.34     16.17 o 
  -2   6   9     1182.10     1167.23     37.79 o 
  -1   6   9      110.66      104.18     18.42 o 
   0   6   9     3633.16     3887.95    131.73 o 
   1   6   9     1769.01     1687.95     54.40 o 
   2   6   9      726.80      678.54     29.16 o 
   3   6   9     1900.04     1863.08     51.05 o 
   4   6   9      817.06      834.23     38.02 o 
   5   6   9     1376.00     1339.14     30.40 o 
   6   6   9       19.86       35.83     13.80 o 
   7   6   9       46.67       62.63     14.19 o 
   8   6   9     1776.15     1680.90     43.34 o 
   9   6   9        8.00        7.55     16.82 o 
  10   6   9       27.67       71.38     28.11 o 
  11   6   9      330.30      369.30     30.12 o 
  12   6   9      158.75      285.31     30.29 o 
  13   6   9        2.84       13.24     23.71 o 
 -16   7   9       24.65       39.69     31.14 o 
 -15   7   9      953.99      824.40     59.02 o 
 -14   7   9        3.02       -2.88     21.41 o 
 -13   7   9      832.66      757.71     38.02 o 
 -12   7   9      493.25      583.87     36.37 o 
 -11   7   9     1262.37     1213.17     38.94 o 
 -10   7   9       16.09       34.01     18.09 o 
  -9   7   9      223.06      222.30     25.04 o 
  -8   7   9       26.67       22.66     13.09 o 
  -7   7   9       16.62       11.82     11.08 o 
  -6   7   9      332.08      351.95     15.19 o 
  -5   7   9     2538.62     2742.65     48.15 o 
  -4   7   9      503.91      462.69     22.10 o 
  -3   7   9      712.92      732.32     22.59 o 
  -2   7   9     1510.99     1347.98     31.42 o 
  -1   7   9      766.21      863.61     40.41 o 
   0   7   9     3493.45     3537.57     68.92 o 
   1   7   9     3279.65     3371.50     88.47 o 
   2   7   9       38.71       26.48     17.14 o 
   3   7   9        4.66       13.28     15.06 o 
   4   7   9      998.78      946.89     32.40 o 
   5   7   9      964.71     1005.28     34.34 o 
   6   7   9     1106.09     1037.71     31.62 o 
   7   7   9      584.42      466.01     23.71 o 
   8   7   9        1.40       44.06     25.91 o 
   9   7   9       41.42       18.21     19.46 o 
  10   7   9      343.93      304.77     27.65 o 
  11   7   9      103.54      153.80     26.84 o 
  12   7   9       78.82       75.90     25.98 o 
 -15   8   9        2.09       37.79     25.76 o 
 -14   8   9       33.93       -8.29     23.62 o 
 -13   8   9      159.82      119.73     25.47 o 
 -12   8   9      337.43      280.48     28.62 o 
 -11   8   9        2.48       15.88     21.58 o 
 -10   8   9      125.25       91.58     19.84 o 
  -9   8   9       30.58       25.25     20.52 o 
  -8   8   9       13.33       20.59     13.96 o 
  -7   8   9      665.67      626.38     22.88 o 
  -6   8   9      456.48      445.41     18.70 o 
  -5   8   9        5.71        4.17     10.15 o 
  -4   8   9       10.47        1.69     13.14 o 
  -3   8   9     1507.25     1290.19     45.01 o 
  -2   8   9      182.89      213.14     19.01 o 
  -1   8   9     2424.36     2152.70     60.99 o 
   0   8   9        3.02       10.08     15.19 o 
   1   8   9     7063.53     6501.23    114.81 o 
   2   8   9        3.84       18.81     15.96 o 
   3   8   9       39.48       50.42     21.58 o 
   4   8   9       33.36       54.45     22.43 o 
   5   8   9      147.31      160.41     25.34 o 
   6   8   9      165.18      212.18     19.26 o 
   7   8   9       19.56       22.74     18.12 o 
   8   8   9        0.41       38.37     29.65 o 
   9   8   9       80.39       63.84     22.68 o 
  10   8   9      497.77      664.76     36.44 o 
  11   8   9      799.21      810.37     40.72 o 
 -14   9   9       77.37       31.53     25.94 o 
 -13   9   9     1131.68     1044.06     46.94 o 
 -12   9   9       12.09       28.42     24.50 o 
 -11   9   9     1443.70     1453.43     59.72 o 
 -10   9   9      657.48      639.53     35.28 o 
  -9   9   9      162.46      167.94     23.89 o 
  -8   9   9      230.06      190.46     20.48 o 
  -7   9   9        3.57       17.29     14.84 o 
  -6   9   9      121.24      131.90     16.59 o 
  -5   9   9      531.66      442.46     19.01 o 
  -4   9   9       99.78       83.95     17.80 o 
  -3   9   9      390.73      351.45     22.67 o 
  -2   9   9      493.89      450.76     24.65 o 
  -1   9   9      213.01      200.14     19.02 o 
   0   9   9     1353.55     1255.44     37.33 o 
   1   9   9      254.90      271.11     26.17 o 
   2   9   9      361.42      347.43     36.00 o 
   3   9   9     1013.23     1115.11     50.15 o 
   4   9   9      480.62      469.61     33.06 o 
   5   9   9        0.07       -6.11     42.00 o 
   6   9   9      583.03      524.52     49.00 o 
   7   9   9       34.22       51.82     29.48 o 
   8   9   9        2.16        1.52     19.89 o 
   9   9   9       64.00      103.17     23.78 o 
  10   9   9       37.27       10.95     23.56 o 
 -12  10   9       56.06      110.49     26.67 o 
 -11  10   9       17.10        7.99     23.06 o 
 -10  10   9     3030.89     2950.20     78.03 o 
  -9  10   9       19.06       -6.35     22.09 o 
  -8  10   9     1258.22     1325.11     52.25 o 
  -7  10   9      279.18      247.54     21.92 o 
  -6  10   9      586.85      633.65     24.11 o 
  -5  10   9      103.26       61.26     13.79 o 
  -4  10   9      113.10       89.74     18.75 o 
  -3  10   9       43.69       21.76     16.91 o 
  -2  10   9      314.17      347.69     28.60 o 
  -1  10   9       28.52       43.12     21.33 o 
   0  10   9      828.72      887.91     39.94 o 
   1  10   9       27.00       23.48     21.50 o 
   2  10   9       41.32       13.46     30.54 o 
   3  10   9       73.39       55.76     29.27 o 
   4  10   9        1.84       -1.07     37.54 o 
   5  10   9      179.42      145.64     31.46 o 
   6  10   9       66.95      134.48     32.40 o 
   7  10   9      117.78       53.08     33.74 o 
   8  10   9        5.45       54.47     34.36 o 
 -10  11   9      327.94      302.06     30.58 o 
  -9  11   9        0.28      -22.62     22.62 o 
  -8  11   9       60.95       52.09     22.97 o 
  -7  11   9      233.66      227.54     25.25 o 
  -6  11   9        3.77       -7.51     16.83 o 
  -5  11   9        0.62        9.76     14.28 o 
  -4  11   9        0.53       17.36     27.19 o 
  -3  11   9     1356.45     1390.07     51.71 o 
  -2  11   9        9.55       39.17     23.49 o 
  -1  11   9      644.65      632.83     40.73 o 
   0  11   9       87.05       69.35     23.75 o 
   1  11   9      124.12      111.04     24.65 o 
   2  11   9     1046.10      907.44     78.91 o 
   3  11   9      186.63      163.66     33.26 o 
   4  11   9        1.77       -2.10     38.18 o 
   5  11   9     1836.71     1873.45     79.55 o 
   6  11   9       84.41      104.21     33.74 o 
  -7  12   9       20.63        9.36     23.03 o 
  -6  12   9       67.33       69.66     22.80 o 
  -5  12   9       16.19       48.11     31.71 o 
  -4  12   9      449.85      431.88     34.38 o 
  -3  12   9      799.24      836.47     42.30 o 
  -2  12   9       28.39       31.28     23.54 o 
  -1  12   9      815.33      878.60     43.82 o 
   0  12   9        1.11      -25.24     25.24 o 
   1  12   9     1256.34     1246.24     61.73 o 
   2  12   9      146.66      122.15     32.97 o 
   3  12   9       64.56       67.21     32.97 o 
 -18   0  10       55.25       31.43     29.15 o 
 -16   0  10      136.53      196.00     24.90 o 
 -14   0  10      471.75      471.97     35.54 o 
 -12   0  10     7624.30     7695.25    292.09 o 
 -10   0  10     1681.33     1862.97     77.64 o 
  -8   0  10     1942.48     2407.98    106.91 o 
  -6   0  10    11915.01    13567.00    288.86 o 
  -4   0  10      429.27      466.22     26.09 o 
  -2   0  10    10287.81    10910.45    231.26 o 
   0   0  10     4203.48     5144.33    118.36 o 
   2   0  10     7404.46     9124.58    202.36 o 
   4   0  10      762.58      781.70     26.21 o 
   6   0  10      436.24      552.87     31.92 o 
   8   0  10      634.28     1184.89     70.00 o 
  10   0  10      225.08      388.18     49.64 o 
  12   0  10       10.22       38.18     36.91 o 
  14   0  10       41.02        3.82     39.45 o 
 -19   1  10       20.10       43.04     31.71 o 
 -18   1  10      289.09      323.93     37.80 o 
 -17   1  10      124.39      125.99     22.05 o 
 -16   1  10       66.85       65.07     15.42 o 
 -15   1  10       60.50       81.36     16.87 o 
 -14   1  10      391.37      405.46     32.51 o 
 -13   1  10      931.06      929.66     31.33 o 
 -12   1  10      394.59      387.46     21.38 o 
 -11   1  10      939.10     1004.29     29.84 o 
 -10   1  10     1797.92     1697.40     38.91 o 
  -9   1  10     4867.43     5045.04     85.86 o 
  -8   1  10      194.15      201.86     14.84 o 
  -7   1  10     1923.10     2137.50     41.90 o 
  -6   1  10      116.39      121.59     13.47 o 
  -5   1  10     1786.45     1920.23     37.10 o 
  -4   1  10     4537.96     4181.08     80.57 o 
  -3   1  10      693.11      913.96     26.89 o 
  -2   1  10     3913.04     3421.26     50.37 o 
  -1   1  10        5.21        6.04     13.32 o 
   0   1  10       23.13       49.60     10.91 o 
   1   1  10     1075.52     1219.03     44.15 o 
   2   1  10      301.91      256.28     13.71 o 
   3   1  10       53.72       44.25     11.20 o 
   4   1  10        6.31        6.32     10.90 o 
   5   1  10       78.68      116.83     10.97 o 
   6   1  10     3282.23     3247.15     61.32 o 
   7   1  10       21.43      219.35     17.92 o 
   8   1  10      451.29      392.92     19.16 o 
   9   1  10     1194.25     1314.33     43.98 o 
  10   1  10      995.42      910.36     59.61 o 
  11   1  10      210.57      189.42     24.23 o 
  12   1  10        4.47       33.28     21.28 o 
  13   1  10      139.65      154.89     22.84 o 
  14   1  10        0.14      -12.09     33.73 o 
  15   1  10        0.01        2.98     29.24 o 
 -19   2  10      359.42      429.12     41.78 o 
 -18   2  10      222.70      324.88     39.14 o 
 -17   2  10     1007.71      996.73     54.40 o 
 -16   2  10      192.81      181.22     21.38 o 
 -15   2  10      944.21      882.85     33.82 o 
 -14   2  10        2.23        0.17     15.07 o 
 -13   2  10      649.59      611.87     23.08 o 
 -12   2  10       22.03       -6.58     13.22 o 
 -11   2  10     1971.56     1760.20     49.12 o 
 -10   2  10     1720.35     2005.83     43.09 o 
  -9   2  10        4.48       -1.14     12.54 o 
  -8   2  10       11.77       53.67     17.82 o 
  -7   2  10      134.97      152.36     15.61 o 
  -6   2  10      371.42      378.58     19.59 o 
  -5   2  10      120.71      128.45     15.32 o 
  -4   2  10       32.38       34.73     11.77 o 
  -3   2  10     1152.53     1064.31     24.72 o 
  -2   2  10       23.81      -10.74     11.76 o 
  -1   2  10       31.20        8.81     11.13 o 
   0   2  10       77.18       84.43     12.43 o 
   1   2  10      104.76       87.95     10.60 o 
   2   2  10      606.00      703.18     30.48 o 
   3   2  10      579.53      637.90     16.88 o 
   4   2  10        5.06       29.07     18.09 o 
   5   2  10       62.06       83.91     20.76 o 
   6   2  10      516.63      473.34     18.91 o 
   7   2  10    11625.10    10945.25    156.62 o 
   8   2  10       39.34       60.49     14.73 o 
   9   2  10     3887.26     3508.00     62.46 o 
  10   2  10      250.36      434.23     29.54 o 
  11   2  10     1778.31     1580.67     52.41 o 
  12   2  10       34.29       36.22     20.21 o 
  13   2  10        0.99        5.17     22.50 o 
  14   2  10      485.09      607.17     49.00 o 
 -18   3  10       66.45       35.19     29.15 o 
 -17   3  10       31.14       52.26     28.76 o 
 -16   3  10       89.96      104.58     26.45 o 
 -15   3  10      177.08      194.00     19.45 o 
 -14   3  10      712.64      712.85     26.87 o 
 -13   3  10     1794.43     1746.73     40.65 o 
 -12   3  10       65.34       55.75     16.22 o 
 -11   3  10    18084.67    18586.94    286.22 o 
 -10   3  10      685.78      650.95     21.06 o 
  -9   3  10     3902.78     4113.57     65.11 o 
  -8   3  10      459.81      452.53     26.40 o 
  -7   3  10       39.68       84.54     14.34 o 
  -6   3  10        7.68      -17.58     17.58 o 
  -5   3  10     7643.29     8348.57    129.29 o 
  -4   3  10      812.99      742.83     22.96 o 
  -3   3  10     5474.27     5645.63     89.02 o 
  -2   3  10      261.09      230.30     13.04 o 
  -1   3  10       82.21       72.30     10.54 o 
   0   3  10     1178.71     1165.19     22.16 o 
   1   3  10      190.35      321.88     13.50 o 
   2   3  10       54.78       49.15      9.64 o 
   3   3  10     1885.38     2059.65     36.66 o 
   4   3  10      885.66     1091.98     24.56 o 
   5   3  10       69.86       86.89     12.42 o 
   6   3  10     2284.60     2208.01     42.66 o 
   7   3  10     1804.73     1753.84     42.63 o 
   8   3  10      413.57      414.76     25.29 o 
   9   3  10     2170.54     2199.44     51.58 o 
  10   3  10      240.55      273.08     22.22 o 
  11   3  10        0.47       16.73     19.48 o 
  12   3  10      463.96      445.86     31.24 o 
  13   3  10       21.44       65.79     24.84 o 
  14   3  10      207.32      247.13     41.45 o 
 -18   4  10      450.78      458.08     43.17 o 
 -17   4  10      429.28      446.35     33.45 o 
 -16   4  10      403.56      474.40     33.52 o 
 -15   4  10        8.42       15.51     22.02 o 
 -14   4  10     2200.38     2079.69     63.40 o 
 -13   4  10       13.73        9.75     14.69 o 
 -12   4  10        6.00      -14.43     14.43 o 
 -11   4  10      269.28      291.72     20.38 o 
 -10   4  10     2446.85     2621.21     55.06 o 
  -9   4  10       36.75       54.74     14.80 o 
  -8   4  10      632.48      683.70     23.68 o 
  -7   4  10      637.84      607.64     22.25 o 
  -6   4  10        2.94      -10.85     11.90 o 
  -5   4  10      354.17      310.32     14.40 o 
  -4   4  10     4096.97     4297.21     69.95 o 
  -3   4  10       94.02      105.74      9.44 o 
  -2   4  10     3400.52     3729.07     93.59 o 
  -1   4  10       12.49      -14.19     14.19 o 
   0   4  10     4214.08     4757.97    122.18 o 
   1   4  10     1217.59     1236.89     45.64 o 
   2   4  10     1615.40     1641.29     53.10 o 
   3   4  10      982.40     1064.29     24.22 o 
   4   4  10      203.00      293.09     12.87 o 
   5   4  10      427.38      323.97     16.01 o 
   6   4  10      155.39      166.57     14.56 o 
   7   4  10        6.31        9.33     12.66 o 
   8   4  10      902.82      868.02     30.38 o 
   9   4  10     1468.69     1617.86     39.60 o 
  10   4  10      279.58      330.42     21.97 o 
  11   4  10      325.29      253.00     31.78 o 
  12   4  10      335.42      387.71     31.53 o 
  13   4  10       70.02       57.38     33.87 o 
  14   4  10       65.81       88.31     26.87 o 
 -17   5  10      115.93      217.43     28.98 o 
 -16   5  10      390.37      401.15     32.28 o 
 -15   5  10      454.52      462.84     32.57 o 
 -14   5  10      424.17      417.57     36.33 o 
 -13   5  10     1564.94     1562.52     45.09 o 
 -12   5  10       17.92        5.57     17.77 o 
 -11   5  10     1952.75     1827.06     51.22 o 
 -10   5  10       21.67       24.78     15.70 o 
  -9   5  10        0.90        9.94     15.11 o 
  -8   5  10      149.97      142.55     16.18 o 
  -7   5  10      329.80      315.32     17.81 o 
  -6   5  10      159.88      162.59     17.66 o 
  -5   5  10       93.28      130.01      9.97 o 
  -4   5  10      941.30      849.78     17.31 o 
  -3   5  10       50.40       78.80     20.24 o 
  -2   5  10     2541.71     2449.07     57.72 o 
  -1   5  10      645.13      785.41     35.06 o 
   0   5  10     1174.67     1168.14     36.56 o 
   1   5  10        0.26       14.00     25.45 o 
   2   5  10      576.14      535.63     31.50 o 
   3   5  10       96.90       96.88     18.67 o 
   4   5  10     3500.78     3281.88     48.30 o 
   5   5  10     3832.59     3904.65     63.87 o 
   6   5  10        9.30       15.34     13.99 o 
   7   5  10       60.98       81.02     17.15 o 
   8   5  10      273.17      226.95     18.51 o 
   9   5  10      109.88      142.24     19.68 o 
  10   5  10       41.34       56.50     19.40 o 
  11   5  10      783.51      788.28     32.94 o 
  12   5  10      692.18      811.06     35.10 o 
  13   5  10       43.23       34.44     24.44 o 
 -17   6  10      117.53       82.10     25.95 o 
 -16   6  10        9.05      -24.22     24.22 o 
 -15   6  10       33.13       32.65     23.45 o 
 -14   6  10      104.19      112.04     25.42 o 
 -13   6  10     1344.08     1194.57     45.34 o 
 -12   6  10      387.44      385.92     27.00 o 
 -11   6  10        8.47       32.78     17.30 o 
 -10   6  10      281.00      258.95     21.46 o 
  -9   6  10      526.04      516.99     29.29 o 
  -8   6  10      563.03      694.33     24.91 o 
  -7   6  10       55.71       61.79     12.46 o 
  -6   6  10      650.59      811.85     24.45 o 
  -5   6  10        6.44       -3.82      8.42 o 
  -4   6  10      698.59      726.11     25.65 o 
  -3   6  10     2351.17     2123.19     46.60 o 
  -2   6  10     1154.50     1277.31     34.01 o 
  -1   6  10     1917.28     1779.06     56.61 o 
   0   6  10      243.12      306.90     29.27 o 
   1   6  10        0.16      -15.27     26.73 o 
   2   6  10      347.20      319.41     27.44 o 
   3   6  10       43.37       51.97     17.93 o 
   4   6  10      623.23      598.90     30.16 o 
   5   6  10      357.28      315.12     16.81 o 
   6   6  10        0.83       -7.02     14.44 o 
   7   6  10     2646.40     2581.64     51.66 o 
   8   6  10      641.81      620.59     26.99 o 
   9   6  10      537.26      578.77     27.70 o 
  10   6  10      227.76      267.91     23.38 o 
  11   6  10     1463.56     1212.51     47.48 o 
  12   6  10        0.01        3.64     23.14 o 
 -16   7  10       30.07        6.36     24.98 o 
 -15   7  10      519.91      542.28     36.76 o 
 -14   7  10      238.11      258.03     35.02 o 
 -13   7  10      569.40      549.37     34.26 o 
 -12   7  10      127.93       78.62     22.76 o 
 -11   7  10        5.20       12.79     18.55 o 
 -10   7  10       69.45       51.00     17.37 o 
  -9   7  10     5501.36     5646.05    103.61 o 
  -8   7  10      469.79      434.55     20.21 o 
  -7   7  10      308.74      293.63     15.42 o 
  -6   7  10       23.40      -11.47     11.47 o 
  -5   7  10     1529.22     1584.27     33.18 o 
  -4   7  10      223.26      188.48     24.84 o 
  -3   7  10     2244.78     2286.66     57.06 o 
  -2   7  10      503.74      453.93     25.08 o 
  -1   7  10      396.60      515.09     23.22 o 
   0   7  10      552.60      474.28     26.29 o 
   1   7  10      259.98      222.32     21.71 o 
   2   7  10      139.36      141.78     20.50 o 
   3   7  10      427.79      362.84     22.90 o 
   4   7  10      857.75      862.91     31.93 o 
   5   7  10     1145.50     1119.26     27.58 o 
   6   7  10      621.70      598.23     25.13 o 
   7   7  10       85.14       66.32     18.79 o 
   8   7  10        9.95        3.75     19.05 o 
   9   7  10       57.89      107.66     23.30 o 
  10   7  10     1100.81     1102.57     46.40 o 
  11   7  10      644.92      777.82     39.58 o 
  12   7  10       65.28       47.77     25.14 o 
 -15   8  10       83.15      112.90     27.24 o 
 -14   8  10      889.52      943.13     43.93 o 
 -13   8  10       10.16       26.20     23.48 o 
 -12   8  10      791.05      909.64     40.80 o 
 -11   8  10     1509.29     1469.93     49.82 o 
 -10   8  10     3993.08     4036.43     93.80 o 
  -9   8  10      344.56      309.48     25.53 o 
  -8   8  10        8.11       -4.94     14.10 o 
  -7   8  10       26.53       38.43     14.04 o 
  -6   8  10        0.32       12.52     12.51 o 
  -5   8  10      104.06       84.30     11.66 o 
  -4   8  10     3460.29     3286.51     68.85 o 
  -3   8  10       96.11      171.37     21.95 o 
  -2   8  10      542.75      591.88     31.56 o 
  -1   8  10      511.55      491.11     29.78 o 
   0   8  10     1464.90     1411.10     71.91 o 
   1   8  10      106.65      103.23     27.72 o 
   2   8  10        0.63       47.11     24.64 o 
   3   8  10     2185.48     2009.80     60.80 o 
   4   8  10      255.47      250.52     26.09 o 
   5   8  10      626.71      547.80     57.72 o 
   6   8  10       21.04        4.78     21.23 o 
   7   8  10      570.73      598.51     30.28 o 
   8   8  10      265.48      279.62     26.06 o 
   9   8  10      548.35      589.21     33.50 o 
  10   8  10      153.78      214.81     27.95 o 
  11   8  10       23.75        3.91     24.09 o 
 -14   9  10       59.01       54.38     29.18 o 
 -13   9  10      468.58      472.83     34.54 o 
 -12   9  10       33.79       11.37     24.14 o 
 -11   9  10     1099.06     1124.08     45.81 o 
 -10   9  10        0.55        1.54     23.33 o 
  -9   9  10      105.96       91.83     21.56 o 
  -8   9  10      109.24       84.20     18.39 o 
  -7   9  10     1620.50     1504.99     36.52 o 
  -6   9  10        1.81      -11.48     13.10 o 
  -5   9  10      242.94      217.61     19.47 o 
  -4   9  10       43.32        9.40     17.33 o 
  -3   9  10     1380.96     1427.01     46.66 o 
  -2   9  10      527.17      453.14     24.53 o 
  -1   9  10       42.07       50.41     16.05 o 
   0   9  10      216.55      207.89     36.49 o 
   1   9  10     1508.88     1332.22     59.21 o 
   2   9  10      636.82      539.47     39.98 o 
   3   9  10       15.09       13.51     21.71 o 
   4   9  10        7.70       54.17     26.54 o 
   5   9  10      159.27      151.29     30.60 o 
   6   9  10      990.93     1031.39     56.72 o 
   7   9  10        1.25      -11.84     29.05 o 
   8   9  10     2355.47     2406.16     85.97 o 
   9   9  10       47.63        3.77     24.59 o 
 -12  10  10      132.36      176.62     27.78 o 
 -11  10  10      137.79      120.84     26.05 o 
 -10  10  10      206.62      215.22     28.59 o 
  -9  10  10       21.01       -7.96     20.76 o 
  -8  10  10      398.74      432.67     29.10 o 
  -7  10  10       74.27       78.06     18.75 o 
  -6  10  10     1313.13     1240.12     39.15 o 
  -5  10  10      364.70      353.00     18.40 o 
  -4  10  10      309.04      310.86     24.28 o 
  -3  10  10     1756.54     1635.71     45.78 o 
  -2  10  10      311.81      322.57     28.04 o 
  -1  10  10      904.54      957.76     42.24 o 
   0  10  10       79.44       94.32     23.36 o 
   1  10  10      655.12      586.21     42.75 o 
   2  10  10      298.73      343.80     36.37 o 
   3  10  10      152.79      190.86     32.72 o 
   4  10  10      339.65      460.00     67.45 o 
   5  10  10      111.60      174.91     59.82 o 
   6  10  10        5.16       22.95     29.15 o 
   7  10  10      392.96      404.62     44.21 o 
   8  10  10        3.76       58.99     33.15 o 
 -10  11  10      103.95      127.50     35.15 o 
  -9  11  10      766.16      664.25     50.97 o 
  -8  11  10      368.10      332.43     28.99 o 
  -7  11  10        4.57      -19.76     27.76 o 
  -6  11  10       16.42       13.63     17.66 o 
  -5  11  10      179.97      245.12     28.53 o 
  -4  11  10        1.96      -22.49     22.49 o 
  -3  11  10      143.77      165.79     25.83 o 
  -2  11  10      664.70      624.72     36.93 o 
  -1  11  10        0.05       14.44     23.45 o 
   0  11  10      142.11      106.12     42.41 o 
   1  11  10      509.48      491.66     41.78 o 
   2  11  10      253.44      132.32     38.82 o 
   3  11  10        3.90      -43.27     43.27 o 
   4  11  10      142.40       74.70     30.96 o 
   5  11  10      290.49      232.50     39.45 o 
  -6  12  10       85.24       54.86     33.15 o 
  -5  12  10       22.03      -13.59     29.24 o 
  -4  12  10     1117.50     1097.08     48.11 o 
  -3  12  10        2.03       -8.87     23.44 o 
  -2  12  10      528.05      490.74     35.49 o 
  -1  12  10       50.59       28.11     24.73 o 
   0  12  10       82.24      129.10     27.39 o 
   1  12  10      480.95      500.17     67.45 o 
   2  12  10       20.07       31.62     30.89 o 
 -19   0  11     1230.58     1333.80     94.18 o 
 -17   0  11      573.16      509.71     34.01 o 
 -15   0  11      177.37      193.67     29.53 o 
 -13   0  11      780.30      681.43     38.67 o 
 -11   0  11        7.27       24.82     24.82 o 
  -9   0  11     2627.16     2616.00     72.83 o 
  -7   0  11     1906.41     1965.64     57.10 o 
  -5   0  11      140.52       76.96     45.18 o 
  -3   0  11     1636.02     1157.80     36.77 o 
  -1   0  11      119.82       74.32     15.90 o 
   1   0  11     7559.29     7824.51    170.87 o 
   3   0  11     2552.59     2353.83     57.74 o 
   5   0  11     6870.11     6307.55    120.67 o 
   7   0  11    21810.13    20318.75    615.99 o 
   9   0  11      842.02      810.71     62.36 o 
  11   0  11        0.02       57.27     36.91 o 
  13   0  11      183.54      180.72     44.54 o 
 -19   1  11      257.79      228.36     42.64 o 
 -18   1  11      254.26      263.45     30.60 o 
 -17   1  11      111.77       98.16     21.07 o 
 -16   1  11      286.92      266.67     23.80 o 
 -15   1  11        3.59      -16.68     16.68 o 
 -14   1  11      373.57      360.11     23.46 o 
 -13   1  11      276.44      299.69     22.22 o 
 -12   1  11      518.00      500.86     23.30 o 
 -11   1  11      651.48      679.24     25.22 o 
 -10   1  11       18.20        4.68     15.73 o 
  -9   1  11      105.61      153.35     15.81 o 
  -8   1  11      129.24      111.67     14.06 o 
  -7   1  11      524.86      450.05     18.47 o 
  -6   1  11      188.03      151.17     13.83 o 
  -5   1  11    11440.19    12819.06    192.77 o 
  -4   1  11      362.08      292.39     13.32 o 
  -3   1  11      238.91      249.62     13.59 o 
  -2   1  11      102.00       94.53     13.84 o 
  -1   1  11        7.03       13.51     20.58 o 
   0   1  11      674.79      765.66     24.92 o 
   1   1  11     1149.97     1180.76     28.71 o 
   2   1  11       11.67       55.79     11.50 o 
   3   1  11      739.04      729.84     27.17 o 
   4   1  11     4690.58     4653.19     72.79 o 
   5   1  11       75.13      238.88     17.75 o 
   6   1  11     3963.48     3596.62     67.35 o 
   7   1  11      250.31      251.48     21.12 o 
   8   1  11     2925.10     2756.02     81.84 o 
   9   1  11       29.95      103.09     28.00 o 
  10   1  11       56.56       77.93     29.27 o 
  11   1  11       39.70       59.18     26.10 o 
  12   1  11      107.40       45.86     30.54 o 
  13   1  11       93.78       86.00     24.92 o 
  14   1  11        3.43       61.23     63.00 o 
 -19   2  11       60.77       72.67     31.94 o 
 -18   2  11      117.25      135.91     32.97 o 
 -17   2  11       26.08       30.24     28.25 o 
 -16   2  11     1351.36     1422.50     50.10 o 
 -15   2  11       66.09       67.63     25.59 o 
 -14   2  11     2270.02     2383.53     63.92 o 
 -13   2  11      190.85      177.56     22.28 o 
 -12   2  11      264.94      292.78     22.78 o 
 -11   2  11      311.61      331.62     20.03 o 
 -10   2  11      746.50      870.80     26.79 o 
  -9   2  11       28.26       18.39     12.95 o 
  -8   2  11     4707.08     5216.41     86.87 o 
  -7   2  11      861.11      760.13     21.95 o 
  -6   2  11      593.20      488.71     22.70 o 
  -5   2  11        0.11      -13.70     13.70 o 
  -4   2  11     9110.25     9579.68    190.18 o 
  -3   2  11     1020.34     1045.77     25.11 o 
  -2   2  11        3.19      -10.25     10.25 o 
  -1   2  11        6.68       13.40     10.55 o 
   0   2  11      278.53      358.33     13.98 o 
   1   2  11     1074.70     1126.19     24.49 o 
   2   2  11     1152.87     1315.91     27.65 o 
   3   2  11     2339.12     2297.20     54.85 o 
   4   2  11        8.98       29.05     12.91 o 
   5   2  11       35.61       73.75     14.57 o 
   6   2  11      601.76      779.04     26.69 o 
   7   2  11     2069.36     2000.65     45.42 o 
   8   2  11      144.90      352.19     19.66 o 
   9   2  11     1977.73     2022.67     57.60 o 
  10   2  11      371.25      553.50     32.69 o 
  11   2  11     1090.76      963.14     42.01 o 
  12   2  11      945.45      848.57     53.02 o 
  13   2  11      400.21      487.37     34.04 o 
  14   2  11      306.08      454.79     42.27 o 
 -18   3  11      656.44      655.41     47.24 o 
 -17   3  11      539.51      498.24     41.37 o 
 -16   3  11      225.64      211.16     26.94 o 
 -15   3  11       74.57       97.15     19.82 o 
 -14   3  11       47.45       55.38     19.16 o 
 -13   3  11        0.28        1.59     16.55 o 
 -12   3  11      153.54      143.56     18.58 o 
 -11   3  11       13.45       23.22     15.74 o 
 -10   3  11       98.93       70.06     15.72 o 
  -9   3  11     5334.34     5613.02     97.54 o 
  -8   3  11       96.19      100.07     17.13 o 
  -7   3  11      548.23      631.70     25.65 o 
  -6   3  11     1196.91     1159.17     33.68 o 
  -5   3  11     3063.72     3323.82     58.41 o 
  -4   3  11      599.07      530.63     17.93 o 
  -3   3  11     4048.76     4844.41     78.49 o 
  -2   3  11      523.23      579.31     16.87 o 
  -1   3  11     2150.76     2276.49     37.86 o 
   0   3  11       40.37       51.18      8.84 o 
   1   3  11      494.74      586.26     16.74 o 
   2   3  11     1210.28     1174.85     28.84 o 
   3   3  11       75.53       95.26     12.51 o 
   4   3  11      690.29      685.34     20.07 o 
   5   3  11        5.60       24.54     14.70 o 
   6   3  11      608.24      581.35     21.67 o 
   7   3  11       38.87      138.64     15.49 o 
   8   3  11     1546.93     1457.14     35.00 o 
   9   3  11      601.54      522.05     26.38 o 
  10   3  11       20.83        3.24     17.47 o 
  11   3  11        1.68       47.54     21.86 o 
  12   3  11      175.22      165.68     26.39 o 
  13   3  11      119.76      125.21     27.33 o 
  14   3  11       77.23       57.16     27.90 o 
 -18   4  11        0.66       17.71     37.54 o 
 -17   4  11      308.56      310.11     30.81 o 
 -16   4  11      224.66      176.17     26.43 o 
 -15   4  11      135.03      153.03     24.96 o 
 -14   4  11       25.07       11.26     20.47 o 
 -13   4  11        1.31       -0.84     14.50 o 
 -12   4  11      283.56      300.91     21.79 o 
 -11   4  11        5.84       31.42     16.42 o 
 -10   4  11        8.68       10.26     15.34 o 
  -9   4  11      752.26      746.25     28.66 o 
  -8   4  11     4917.39     5077.32     89.36 o 
  -7   4  11       59.36       54.94     18.74 o 
  -6   4  11       31.10       19.34     11.29 o 
  -5   4  11     1622.42     1482.71     31.75 o 
  -4   4  11     1072.32     1208.09     27.55 o 
  -3   4  11     2890.69     2734.10     50.73 o 
  -2   4  11       20.09       29.07     17.75 o 
  -1   4  11      456.68      410.83     35.94 o 
   0   4  11       27.98       31.90     20.11 o 
   1   4  11     1076.12     1134.35     43.20 o 
   2   4  11      199.23      205.05     11.04 o 
   3   4  11      194.32      207.18     13.26 o 
   4   4  11       25.78       40.19     13.16 o 
   5   4  11       17.77       34.19     12.29 o 
   6   4  11      215.51      245.75     16.27 o 
   7   4  11     5111.86     4748.85     88.00 o 
   8   4  11      451.64      487.02     25.42 o 
   9   4  11      306.14      267.04     21.84 o 
  10   4  11      440.79      405.88     25.57 o 
  11   4  11      353.48      395.95     36.03 o 
  12   4  11       37.92       31.43     23.80 o 
  13   4  11      274.34      225.39     29.23 o 
 -17   5  11      484.64      486.31     37.16 o 
 -16   5  11        0.33        9.83     23.71 o 
 -15   5  11      379.92      428.73     41.44 o 
 -14   5  11      860.11      833.89     61.56 o 
 -13   5  11      411.86      395.59     29.61 o 
 -12   5  11      608.96      563.14     28.20 o 
 -11   5  11     3058.47     2962.97     62.41 o 
 -10   5  11     2431.09     2192.73     49.85 o 
  -9   5  11     1005.73     1029.62     31.49 o 
  -8   5  11      620.17      528.09     22.84 o 
  -7   5  11     5456.55     5468.65     94.54 o 
  -6   5  11      230.13      200.94     13.47 o 
  -5   5  11     3502.24     3597.73     72.95 o 
  -4   5  11      126.76       97.39      9.42 o 
  -3   5  11      562.73      701.44     27.84 o 
  -2   5  11      128.50      111.74     33.96 o 
  -1   5  11      118.92       62.00     35.00 o 
   0   5  11      361.82      333.99     26.95 o 
   1   5  11      178.73      234.17     24.30 o 
   2   5  11       28.17        1.91     19.80 o 
   3   5  11      194.91      223.58     14.55 o 
   4   5  11      706.01      571.86     19.06 o 
   5   5  11        3.20        2.62     11.73 o 
   6   5  11     3640.26     3230.61     64.69 o 
   7   5  11      105.02       94.72     17.34 o 
   8   5  11      119.99       80.83     16.65 o 
   9   5  11      134.40      165.40     37.83 o 
  10   5  11      302.16      300.71     27.92 o 
  11   5  11      200.56      148.67     28.47 o 
  12   5  11       24.39      -23.09     23.09 o 
  13   5  11      114.81      179.87     28.42 o 
 -17   6  11        0.41       33.49     26.27 o 
 -16   6  11      182.65      154.91     27.60 o 
 -15   6  11        0.21        1.87     23.26 o 
 -14   6  11      102.71      111.54     24.82 o 
 -13   6  11       17.38      -34.36     34.36 o 
 -12   6  11      167.90      111.75     23.64 o 
 -11   6  11       40.62       47.90     18.07 o 
 -10   6  11     6019.99     5950.91    123.69 o 
  -9   6  11        0.64       -6.91     18.44 o 
  -8   6  11     1887.11     1886.17     43.68 o 
  -7   6  11       50.49       60.65     13.20 o 
  -6   6  11       16.58       12.49     11.45 o 
  -5   6  11     1090.90     1025.12     25.40 o 
  -4   6  11     1250.19     1302.58     35.26 o 
  -3   6  11        4.65      -16.77     16.77 o 
  -2   6  11     1658.41     1811.90     58.41 o 
  -1   6  11      103.21      147.22     22.93 o 
   0   6  11      470.32      408.32     41.36 o 
   1   6  11      485.14      414.76     28.76 o 
   2   6  11       42.06       53.91     21.13 o 
   3   6  11     1540.84     1492.97     76.36 o 
   4   6  11      603.76      547.10     19.89 o 
   5   6  11      137.53      106.83     15.53 o 
   6   6  11        0.06      147.53     16.38 o 
   7   6  11       83.19       67.14     15.57 o 
   8   6  11     2526.32     2304.10     53.71 o 
   9   6  11      597.47      514.32     27.09 o 
  10   6  11      327.86      525.83     28.64 o 
  11   6  11      606.52      593.88     36.21 o 
  12   6  11      156.72      178.44     28.33 o 
 -16   7  11        2.11        5.97     25.63 o 
 -15   7  11      898.50      866.19     43.02 o 
 -14   7  11       50.91       14.58     30.76 o 
 -13   7  11      745.88      790.37     39.05 o 
 -12   7  11       17.00       23.49     27.76 o 
 -11   7  11      125.90       81.26     22.06 o 
 -10   7  11       28.97       66.36     18.25 o 
  -9   7  11      760.19      764.09     30.24 o 
  -8   7  11      143.56      150.50     18.46 o 
  -7   7  11     1018.69     1079.38     28.39 o 
  -6   7  11     1747.64     1599.68     38.57 o 
  -5   7  11      735.77      864.91     28.66 o 
  -4   7  11     1638.46     1461.42     71.91 o 
  -3   7  11      628.09      648.23     29.54 o 
  -2   7  11      686.15      624.40     28.91 o 
  -1   7  11      506.62      519.72     32.76 o 
   0   7  11      455.83      440.61     50.91 o 
   1   7  11       95.33      134.91     33.09 o 
   2   7  11      941.58      867.11     35.95 o 
   3   7  11      746.79      780.32     33.90 o 
   4   7  11      167.90      151.12     20.06 o 
   5   7  11       61.38       36.84     19.61 o 
   6   7  11     1322.74     1267.37     40.99 o 
   7   7  11      477.16      477.34     43.78 o 
   8   7  11       56.11       92.40     22.51 o 
   9   7  11      101.53      153.98     24.90 o 
  10   7  11      780.41      682.98     37.35 o 
  11   7  11        0.41      -13.13     23.47 o 
 -15   8  11      170.55      147.99     27.90 o 
 -14   8  11       35.90       -0.39     24.45 o 
 -13   8  11      204.43      188.58     27.13 o 
 -12   8  11      113.47      133.50     25.95 o 
 -11   8  11       35.37       39.12     21.88 o 
 -10   8  11      129.01      162.14     24.09 o 
  -9   8  11      420.03      431.98     25.20 o 
  -8   8  11     2792.41     2713.70     53.57 o 
  -7   8  11      131.73      122.36     15.63 o 
  -6   8  11      956.53      906.53     26.46 o 
  -5   8  11     1239.59     1241.58     32.57 o 
  -4   8  11     2013.45     2019.11     58.25 o 
  -3   8  11      205.16      170.64     26.68 o 
  -2   8  11      239.85      234.27     23.88 o 
  -1   8  11      105.05      118.57     25.64 o 
   0   8  11      678.71      585.09     54.09 o 
   1   8  11      735.37      678.35     61.09 o 
   2   8  11       50.23       77.30     25.64 o 
   3   8  11     1099.12     1032.74     53.09 o 
   4   8  11       57.53       55.85     21.79 o 
   5   8  11       52.62       71.62     50.27 o 
   6   8  11      322.77      347.32     23.75 o 
   7   8  11       14.86        3.73     18.63 o 
   8   8  11      126.97      166.24     59.58 o 
   9   8  11      102.89       88.60     23.52 o 
  10   8  11       50.93       73.78     35.41 o 
 -13   9  11      512.41      546.90     37.11 o 
 -12   9  11       76.25       65.62     24.44 o 
 -11   9  11       97.48      104.32     27.89 o 
 -10   9  11        0.92      -21.40     21.40 o 
  -9   9  11        0.54       11.19     21.30 o 
  -8   9  11        2.30      -17.12     17.12 o 
  -7   9  11      871.90      917.45     28.61 o 
  -6   9  11        0.81        0.28     13.88 o 
  -5   9  11      563.66      557.88     20.66 o 
  -4   9  11        0.40       -0.38     21.24 o 
  -3   9  11     2667.41     2486.82     58.77 o 
  -2   9  11       27.33       18.44     16.32 o 
  -1   9  11      938.54      976.69     65.18 o 
   0   9  11       38.47       29.98     26.26 o 
   1   9  11      166.17      117.09     40.73 o 
   2   9  11       21.81       34.00     25.15 o 
   3   9  11      138.17      166.76     31.04 o 
   4   9  11      112.82       72.51     54.73 o 
   5   9  11       71.20      128.13     31.86 o 
   6   9  11        1.77      -26.82     26.82 o 
   7   9  11       92.42      192.93     35.96 o 
   8   9  11      175.27      220.56     26.61 o 
   9   9  11      272.35      331.14     29.96 o 
 -12  10  11      430.94      471.93     34.87 o 
 -11  10  11      101.99      112.12     31.47 o 
 -10  10  11        8.76      -14.54     23.34 o 
  -9  10  11      155.10      145.22     29.37 o 
  -8  10  11      135.52      139.46     28.03 o 
  -7  10  11      194.19      160.98     19.96 o 
  -6  10  11      401.76      390.55     20.69 o 
  -5  10  11      101.12       93.96     20.46 o 
  -4  10  11     2283.19     2254.01     56.97 o 
  -3  10  11       61.39        4.96     21.63 o 
  -2  10  11       34.19       72.85     23.95 o 
  -1  10  11      399.20      486.67     33.24 o 
   0  10  11      289.99      341.02     37.27 o 
   1  10  11       11.39       40.73     42.00 o 
   2  10  11       14.44       11.19     26.05 o 
   3  10  11      656.45      552.94     44.38 o 
   4  10  11       85.97       95.63     39.45 o 
   5  10  11      358.20      405.86     40.94 o 
   6  10  11      103.24      127.21     34.55 o 
   7  10  11      929.44      868.02     61.73 o 
  -9  11  11       25.39       39.40     23.65 o 
  -8  11  11       14.99      -11.99     21.65 o 
  -7  11  11       43.47       21.48     32.36 o 
  -6  11  11      201.42      201.49     23.41 o 
  -5  11  11      318.26      314.47     29.72 o 
  -4  11  11      264.03      247.50     29.00 o 
  -3  11  11       43.62       53.73     23.71 o 
  -2  11  11      503.37      490.71     34.42 o 
  -1  11  11      242.01      269.05     30.29 o 
   0  11  11     1080.72     1040.85     55.60 o 
   1  11  11        3.21      -31.82     34.36 o 
   2  11  11      244.14      212.31     56.64 o 
   3  11  11       35.11       21.43     30.56 o 
   4  11  11      292.47      274.19     40.76 o 
  -5  12  11      858.72      865.09     55.02 o 
  -4  12  11      429.88      415.28     35.56 o 
  -3  12  11      539.87      567.16     37.63 o 
  -2  12  11       67.64       -5.67     33.43 o 
  -1  12  11      298.61      328.56     32.32 o 
   0  12  11       14.21       11.36     29.53 o 
 -18   0  12     2694.88     2983.22    142.54 o 
 -16   0  12     1177.71     1239.08     55.21 o 
 -14   0  12      400.85      405.05     37.54 o 
 -12   0  12    11451.83    11871.31    265.90 o 
 -10   0  12      887.10     1048.43     42.18 o 
  -8   0  12     4881.48     4841.33    116.90 o 
  -6   0  12     5423.80     6818.12    241.81 o 
  -4   0  12       91.95       68.44     17.82 o 
  -2   0  12       26.29        0.69     28.64 o 
   0   0  12      321.26      329.19     21.10 o 
   2   0  12      775.57      981.05     39.85 o 
   4   0  12       61.67      211.99     18.47 o 
   6   0  12      388.61      622.35     50.91 o 
   8   0  12       60.35       45.82     35.64 o 
  10   0  12       25.26      -19.09     33.09 o 
  12   0  12      961.23     1215.43     82.73 o 
  14   0  12      135.14      134.91     48.36 o 
 -19   1  12      391.92      461.99     66.18 o 
 -18   1  12      361.31      356.64     31.58 o 
 -17   1  12      450.77      490.58     28.89 o 
 -16   1  12        0.41       22.36     22.88 o 
 -15   1  12       63.95       54.30     21.21 o 
 -14   1  12      335.96      345.00     23.35 o 
 -13   1  12      384.68      388.57     22.56 o 
 -12   1  12        0.39        9.91     18.27 o 
 -11   1  12      515.49      504.34     22.60 o 
 -10   1  12      533.22      532.12     22.15 o 
  -9   1  12      851.00      997.43     27.97 o 
  -8   1  12      236.67      220.11     16.26 o 
  -7   1  12     6597.25     7054.40    113.03 o 
  -6   1  12     2309.17     2253.17     56.03 o 
  -5   1  12     7035.57     7817.63    142.54 o 
  -4   1  12     1676.98     1480.86     63.43 o 
  -3   1  12      204.39      226.65     16.90 o 
  -2   1  12      541.51      606.81     22.62 o 
  -1   1  12        0.18       -4.63     15.11 o 
   0   1  12     2793.15     2629.04     56.04 o 
   1   1  12       13.62       10.70     11.92 o 
   2   1  12        5.31       18.23     14.85 o 
   3   1  12      181.06      353.39     18.17 o 
   4   1  12     8271.20     8257.33    133.18 o 
   5   1  12     1018.88     1087.96     30.68 o 
   6   1  12      321.06      346.26     23.14 o 
   7   1  12       35.55       64.00     23.84 o 
   8   1  12     1551.49     1540.35     75.09 o 
   9   1  12      157.40      128.03     28.34 o 
  10   1  12        0.00       47.18     26.54 o 
  11   1  12      213.66      146.84     30.56 o 
  12   1  12        0.25       36.27     28.80 o 
  13   1  12      101.43       63.64     29.70 o 
 -18   2  12      244.70      191.19     35.47 o 
 -17   2  12      421.36      451.98     33.69 o 
 -16   2  12        9.82      -20.50     20.50 o 
 -15   2  12       43.83       56.06     21.70 o 
 -14   2  12        1.44       10.45     19.31 o 
 -13   2  12      134.27      115.87     27.61 o 
 -12   2  12     3900.11     3910.69     87.18 o 
 -11   2  12      188.19      220.76     17.83 o 
 -10   2  12       68.13       81.01     15.27 o 
  -9   2  12      698.35      651.97     25.63 o 
  -8   2  12     1123.37     1248.74     30.18 o 
  -7   2  12      168.79       80.23     16.90 o 
  -6   2  12      314.07      284.81     19.56 o 
  -5   2  12     2098.05     2004.20     62.47 o 
  -4   2  12     6567.90     7482.21    137.11 o 
  -3   2  12        0.55      -12.68     12.68 o 
  -2   2  12        8.29       -0.42     14.30 o 
  -1   2  12      840.34      729.06     25.02 o 
   0   2  12     4103.19     5004.73     74.86 o 
   1   2  12      107.16      186.47     12.95 o 
   2   2  12     2038.51     2524.58     56.22 o 
   3   2  12     3459.27     3253.38     60.81 o 
   4   2  12        0.33      -20.81     20.81 o 
   5   2  12     2701.01     2597.52     52.73 o 
   6   2  12       23.14       38.96     15.37 o 
   7   2  12     2840.88     2598.53     64.27 o 
   8   2  12        7.51       42.29     23.19 o 
   9   2  12      327.92      271.48     31.46 o 
  10   2  12      116.85      186.24     30.60 o 
  11   2  12       21.68       13.08     27.44 o 
  12   2  12      830.91      746.90     61.73 o 
  13   2  12      476.21      320.86     31.80 o 
 -18   3  12      220.65      215.73     49.64 o 
 -17   3  12      195.38      288.83     55.36 o 
 -16   3  12      101.40       96.84     36.27 o 
 -15   3  12      318.13      362.93     28.79 o 
 -14   3  12       57.31       61.55     21.79 o 
 -13   3  12       43.39        9.33     20.32 o 
 -12   3  12     1254.29     1306.31     43.34 o 
 -11   3  12     1429.87     1489.25     45.31 o 
 -10   3  12      125.53      139.70     19.34 o 
  -9   3  12      794.99      759.86     30.29 o 
  -8   3  12      651.14      689.21     34.64 o 
  -7   3  12     2875.27     3003.93     65.84 o 
  -6   3  12     1905.41     1864.61     60.92 o 
  -5   3  12     3959.72     4473.88     75.56 o 
  -4   3  12     3726.95     3608.23     62.66 o 
  -3   3  12     1271.28     1512.62     31.98 o 
  -2   3  12     1087.83     1036.14     26.90 o 
  -1   3  12      348.09      350.13     23.33 o 
   0   3  12      554.24      558.40     18.20 o 
   1   3  12       29.43       40.24     11.30 o 
   2   3  12       31.32       20.69     23.51 o 
   3   3  12      251.98      311.30     14.93 o 
   4   3  12     2909.47     2621.53     52.45 o 
   5   3  12       95.69      122.91     22.41 o 
   6   3  12     2830.99     2655.15     54.95 o 
   7   3  12      202.58      252.20     23.51 o 
   8   3  12      242.18      201.32     22.48 o 
   9   3  12      772.94      748.37     35.76 o 
  10   3  12      450.01      391.35     54.09 o 
  11   3  12      245.18      223.57     32.84 o 
  12   3  12       73.31       71.65     29.31 o 
  13   3  12      301.91      422.67     35.37 o 
 -18   4  12     1182.37     1242.99     62.98 o 
 -17   4  12        1.88       13.54     24.23 o 
 -16   4  12     1017.71     1080.31     45.80 o 
 -15   4  12      686.56      720.50     37.70 o 
 -14   4  12     1982.51     1853.92     75.09 o 
 -13   4  12      357.37      373.00     25.56 o 
 -12   4  12     2993.26     2956.81     79.73 o 
 -11   4  12       44.77       19.86     17.09 o 
 -10   4  12      944.94     1075.58     33.40 o 
  -9   4  12       95.59      103.18     17.21 o 
  -8   4  12    10709.78    11351.01    205.21 o 
  -7   4  12      245.04      284.02     20.38 o 
  -6   4  12     5113.33     5531.09     91.35 o 
  -5   4  12      243.34      211.44     14.48 o 
  -4   4  12     5069.07     5934.45     95.50 o 
  -3   4  12      480.30      503.28     15.73 o 
  -2   4  12      325.58      288.61     12.24 o 
  -1   4  12        2.33       -9.30     11.21 o 
   0   4  12       49.66       90.99      9.24 o 
   1   4  12       46.88       38.82     11.21 o 
   2   4  12       40.43       80.16     11.45 o 
   3   4  12      745.30      639.53     24.84 o 
   4   4  12      906.47      944.44     27.55 o 
   5   4  12       69.96       11.99     17.82 o 
   6   4  12     1333.67     1523.32     38.10 o 
   7   4  12      649.08      638.35     27.61 o 
   8   4  12       17.72       31.05     17.06 o 
   9   4  12      149.28      136.72     36.17 o 
  10   4  12        0.22      -12.61     21.21 o 
  11   4  12      749.15      729.65     38.22 o 
  12   4  12      141.94      283.05     30.01 o 
  13   4  12      175.23      103.62     27.84 o 
 -17   5  12      195.23      218.05     31.30 o 
 -16   5  12        5.21      -22.92     23.45 o 
 -15   5  12      653.28      679.74     37.22 o 
 -14   5  12      145.59      130.76     25.20 o 
 -13   5  12      151.40      152.52     24.71 o 
 -12   5  12       50.67       35.71     21.88 o 
 -11   5  12     5474.08     5335.28     97.55 o 
 -10   5  12      628.45      565.31     35.09 o 
  -9   5  12      702.91      672.69     26.15 o 
  -8   5  12       85.23       53.12     15.27 o 
  -7   5  12      216.25      243.18     18.08 o 
  -6   5  12       48.68       42.13     13.65 o 
  -5   5  12      174.12      214.74     12.94 o 
  -4   5  12      861.93      831.05     21.47 o 
  -3   5  12      754.29      897.92     39.60 o 
  -2   5  12      672.35      733.92     36.86 o 
  -1   5  12        8.14       20.87     22.28 o 
   0   5  12      497.70      431.45     42.00 o 
   1   5  12      157.24      128.23     26.73 o 
   2   5  12      707.79      640.03     21.26 o 
   3   5  12       47.98       70.88     14.90 o 
   4   5  12      509.04      583.23     21.36 o 
   5   5  12      936.68      958.04     33.63 o 
   6   5  12      536.99      594.81     25.85 o 
   7   5  12      783.09      784.12     33.25 o 
   8   5  12      351.07      399.92     27.07 o 
   9   5  12        0.29       -3.32     17.83 o 
  10   5  12      195.26      250.40     26.64 o 
  11   5  12      103.60      106.37     25.87 o 
  12   5  12      700.59      718.08     40.31 o 
 -16   6  12      344.50      370.83     35.21 o 
 -15   6  12     1310.44     1314.81     51.34 o 
 -14   6  12      101.08       92.20     27.76 o 
 -13   6  12      118.74      101.47     23.80 o 
 -12   6  12      178.80      164.03     32.73 o 
 -11   6  12      209.35      229.74     25.38 o 
 -10   6  12     1824.52     1709.52     52.18 o 
  -9   6  12     1360.47     1322.73     43.81 o 
  -8   6  12       37.64       41.37     15.60 o 
  -7   6  12      695.77      673.64     27.69 o 
  -6   6  12     1846.65     1922.57     43.58 o 
  -5   6  12     1074.88      960.82     35.45 o 
  -4   6  12     1307.03     1326.20     33.81 o 
  -3   6  12       30.48        7.93     21.13 o 
  -2   6  12       40.28       53.93     21.37 o 
  -1   6  12     3312.27     3290.59    113.27 o 
   0   6  12     1285.33     1340.69     70.64 o 
   1   6  12      820.49      793.90     39.57 o 
   2   6  12        3.75       11.08     21.02 o 
   3   6  12     2038.14     1959.87     98.00 o 
   4   6  12      132.74      121.03     23.13 o 
   5   6  12     2278.19     2307.11     56.38 o 
   6   6  12       85.27      104.55     17.66 o 
   7   6  12        9.94       23.21     16.72 o 
   8   6  12        5.02       35.05     18.54 o 
   9   6  12       68.05       84.16     20.55 o 
  10   6  12      270.65      324.89     30.23 o 
  11   6  12        2.62       -3.69     24.64 o 
 -16   7  12       71.58       31.92     26.65 o 
 -15   7  12      352.66      378.92     34.52 o 
 -14   7  12      386.96      366.62     33.21 o 
 -13   7  12        3.64       11.72     22.02 o 
 -12   7  12      173.23      185.78     28.81 o 
 -11   7  12       34.32       24.09     21.64 o 
 -10   7  12      192.48      197.98     20.92 o 
  -9   7  12      234.65      296.74     30.13 o 
  -8   7  12      144.29      154.19     22.45 o 
  -7   7  12     2116.56     2034.00     54.15 o 
  -6   7  12       17.62        0.57     15.83 o 
  -5   7  12      186.92      198.87     16.59 o 
  -4   7  12      402.27      367.48     24.95 o 
  -3   7  12        5.30      -14.91     26.09 o 
  -2   7  12      114.53      126.87     24.82 o 
  -1   7  12      761.13      788.86     38.57 o 
   0   7  12      443.04      385.69     30.80 o 
   1   7  12      274.02      325.52     54.09 o 
   2   7  12      262.82      288.81     31.18 o 
   3   7  12       16.71      -13.36     22.50 o 
   4   7  12      686.69      699.29     34.78 o 
   5   7  12       97.94      105.83     16.08 o 
   6   7  12      437.93      407.94     25.69 o 
   7   7  12        9.00       41.55     20.83 o 
   8   7  12      677.12      730.56     35.10 o 
   9   7  12       28.44        3.60     22.47 o 
  10   7  12        1.02        5.25     24.32 o 
 -14   8  12      644.75      662.06     39.51 o 
 -13   8  12        0.73       35.66     25.28 o 
 -12   8  12      101.70      101.86     26.05 o 
 -11   8  12      198.94      180.62     25.88 o 
 -10   8  12        9.11       11.27     20.96 o 
  -9   8  12       85.19       68.69     19.29 o 
  -8   8  12     2143.00     2185.05     46.85 o 
  -7   8  12       25.56       31.09     17.11 o 
  -6   8  12     3349.32     3292.57     66.06 o 
  -5   8  12        0.27        4.99     16.90 o 
  -4   8  12      212.07      275.71     26.32 o 
  -3   8  12      543.81      544.85     40.83 o 
  -2   8  12      408.71      326.07     32.76 o 
  -1   8  12        3.78       -9.68     26.73 o 
   0   8  12        4.00       67.21     31.82 o 
   1   8  12        4.92       14.00     38.18 o 
   2   8  12      141.12      178.73     31.34 o 
   3   8  12       66.87       59.14     38.82 o 
   4   8  12      310.60      378.05     37.86 o 
   5   8  12     1254.44     1180.67     59.07 o 
   6   8  12       69.42       75.14     21.01 o 
   7   8  12       37.00       10.60     19.58 o 
   8   8  12        3.94       14.37     21.61 o 
   9   8  12       62.46       62.83     23.78 o 
 -13   9  12        0.75        1.85     25.02 o 
 -12   9  12       85.64      101.50     26.48 o 
 -11   9  12      460.73      446.33     33.12 o 
 -10   9  12        0.92       19.52     22.59 o 
  -9   9  12      531.45      536.02     31.94 o 
  -8   9  12        1.31        5.90     20.02 o 
  -7   9  12      680.93      638.23     30.10 o 
  -6   9  12      108.08       82.87     14.93 o 
  -5   9  12      589.78      603.74     26.01 o 
  -4   9  12      620.21      609.52     28.89 o 
  -3   9  12      357.93      311.72     24.25 o 
  -2   9  12        0.70      -15.32     26.05 o 
  -1   9  12     1452.61     1416.76     77.00 o 
   0   9  12       40.23       35.01     24.74 o 
   1   9  12      302.79      341.09     54.73 o 
   2   9  12     1443.79     1186.80     58.53 o 
   3   9  12      312.23      414.15     61.09 o 
   4   9  12      227.64      280.85     36.24 o 
   5   9  12      140.59      140.48     65.54 o 
   6   9  12     2117.11     1906.38    147.63 o 
   7   9  12      184.55      146.52     35.54 o 
   8   9  12       25.95       -2.70     22.05 o 
 -11  10  12        6.67        4.10     28.73 o 
 -10  10  12      137.94      103.42     27.22 o 
  -9  10  12       33.74       27.24     35.88 o 
  -8  10  12      258.46      216.32     25.45 o 
  -7  10  12      100.37      105.75     21.67 o 
  -6  10  12       87.83       58.09     17.52 o 
  -5  10  12      504.62      491.78     28.76 o 
  -4  10  12      152.20      102.48     20.23 o 
  -3  10  12      273.27      271.81     28.37 o 
  -2  10  12      182.67      143.65     40.46 o 
  -1  10  12       78.07       76.95     29.15 o 
   0  10  12      108.31       92.37     29.53 o 
   1  10  12       96.00       72.54     40.73 o 
   2  10  12      170.66      183.95     33.88 o 
   3  10  12     3540.60     3363.89    111.20 o 
   4  10  12        0.04       26.55     31.34 o 
   5  10  12      170.63      207.11     36.44 o 
   6  10  12      241.00      318.90     41.49 o 
  -9  11  12      985.03     1031.48     85.36 o 
  -8  11  12       33.18       26.90     23.23 o 
  -7  11  12      880.95      856.82     38.23 o 
  -6  11  12        2.98      -19.09     31.82 o 
  -5  11  12      162.14      168.86     39.50 o 
  -4  11  12       86.58       54.34     40.89 o 
  -3  11  12       55.17       24.42     24.65 o 
  -2  11  12       30.42       23.67     23.71 o 
  -1  11  12       17.61       53.89     28.63 o 
   0  11  12       49.97       68.65     31.94 o 
   1  11  12      203.27      276.07     71.27 o 
   2  11  12      118.92      123.92     51.54 o 
   3  11  12       12.92      -33.73     33.73 o 
 -19   0  13     2459.88     2743.95    138.72 o 
 -17   0  13       33.32       38.18     42.00 o 
 -15   0  13      536.86      556.94     39.47 o 
 -13   0  13       23.18      -11.08     22.94 o 
 -11   0  13        2.30       16.65     21.37 o 
  -9   0  13       99.73      117.21     21.60 o 
  -7   0  13      289.47      241.05     22.44 o 
  -5   0  13      979.72      940.79     35.86 o 
  -3   0  13       24.02       35.71     15.22 o 
  -1   0  13      410.78      448.95     31.18 o 
   1   0  13      991.05      842.18     27.59 o 
   3   0  13     1817.62     1755.46     51.27 o 
   5   0  13     1867.86     1743.61     84.00 o 
   7   0  13        1.48       -6.36     33.09 o 
   9   0  13       40.29        8.91     33.09 o 
  11   0  13      475.61      323.27     49.64 o 
  13   0  13      255.55      313.09     53.45 o 
 -18   1  13       40.55       13.53     31.46 o 
 -17   1  13       75.19       81.82     24.96 o 
 -16   1  13       65.30       57.26     22.48 o 
 -15   1  13       10.51       21.01     21.97 o 
 -14   1  13       39.39       57.93     21.74 o 
 -13   1  13     1064.62      826.76     37.92 o 
 -12   1  13      112.56      117.20     17.28 o 
 -11   1  13      469.72      404.27     21.59 o 
 -10   1  13       59.43       49.00     14.84 o 
  -9   1  13      155.86      136.26     15.54 o 
  -8   1  13      923.89      811.81     24.81 o 
  -7   1  13     4210.46     4116.06     71.45 o 
  -6   1  13      416.12      371.31     17.06 o 
  -5   1  13      657.28      644.31     19.80 o 
  -4   1  13      551.01      562.42     24.27 o 
  -3   1  13     1326.11     1714.21     33.67 o 
  -2   1  13       58.11       37.60     13.70 o 
  -1   1  13     1052.77     1102.91     31.48 o 
   0   1  13      635.91      553.29     23.02 o 
   1   1  13      324.69      370.17     26.96 o 
   2   1  13     4660.47     4495.88     89.46 o 
   3   1  13      545.56      791.74     25.51 o 
   4   1  13      638.66      539.88     25.09 o 
   5   1  13     1178.27     1255.22     38.08 o 
   6   1  13       20.26       31.89     28.64 o 
   7   1  13      108.87      136.95     54.73 o 
   8   1  13      759.27      792.54     43.20 o 
   9   1  13      289.66      295.66     32.36 o 
  10   1  13       24.61       16.39     26.54 o 
  11   1  13     1260.10     1646.21     66.10 o 
  12   1  13       13.25      -10.18     27.00 o 
  13   1  13        7.40       42.84     31.46 o 
 -18   2  13      662.52      665.32     47.59 o 
 -17   2  13      110.77      137.75     26.39 o 
 -16   2  13       22.14        9.71     22.26 o 
 -15   2  13        2.02       -4.92     20.84 o 
 -14   2  13      557.30      630.59     39.46 o 
 -13   2  13      211.60      212.89     30.22 o 
 -12   2  13     5822.22     5880.51    120.49 o 
 -11   2  13      168.03      218.31     22.48 o 
 -10   2  13     2030.94     2137.67     55.10 o 
  -9   2  13      590.23      607.75     31.34 o 
  -8   2  13      478.34      505.55     25.22 o 
  -7   2  13       18.59        4.41     20.84 o 
  -6   2  13      871.05     1052.85     33.00 o 
  -5   2  13     5240.62     5123.59     99.65 o 
  -4   2  13      363.23      375.33     26.73 o 
  -3   2  13     3669.52     3706.27     75.63 o 
  -2   2  13      495.54      577.46     23.62 o 
  -1   2  13     2726.50     2680.98     58.42 o 
   0   2  13        0.25        3.24     12.97 o 
   1   2  13     3055.57     3158.17     66.95 o 
   2   2  13       46.43       82.24     15.91 o 
   3   2  13       44.85       71.75     22.27 o 
   4   2  13        0.15       68.77     15.12 o 
   5   2  13      386.81      323.23     19.65 o 
   6   2  13      330.25      363.67     24.44 o 
   7   2  13      547.81      523.06     35.06 o 
   8   2  13      381.49      362.99     32.84 o 
   9   2  13      610.84      570.92     39.14 o 
  10   2  13      370.07      516.66     39.08 o 
  11   2  13      902.90      835.31     49.47 o 
  12   2  13      566.23      953.47     52.50 o 
  13   2  13       50.72       68.57     26.37 o 
 -18   3  13        1.49      -27.83     30.96 o 
 -17   3  13      573.77      512.72     43.17 o 
 -16   3  13       12.14       14.28     46.45 o 
 -15   3  13      154.70      120.61     24.23 o 
 -14   3  13       66.47       93.64     23.24 o 
 -13   3  13      475.69      485.38     29.59 o 
 -12   3  13        5.09       29.70     19.53 o 
 -11   3  13     3422.47     3697.21     83.27 o 
 -10   3  13      143.00      152.19     21.12 o 
  -9   3  13     1866.87     2004.50     51.92 o 
  -8   3  13     4697.46     4457.86     92.09 o 
  -7   3  13     5012.19     5136.27    102.33 o 
  -6   3  13     3116.28     2936.80     65.06 o 
  -5   3  13       39.20       61.70     15.36 o 
  -4   3  13      131.23      122.28     13.81 o 
  -3   3  13        5.29       24.63     12.18 o 
  -2   3  13     1882.09     1705.63     35.61 o 
  -1   3  13       28.57       60.77     12.05 o 
   0   3  13     2306.38     2169.84     42.45 o 
   1   3  13        2.99      -11.44     11.67 o 
   2   3  13     1164.11     1127.87     34.03 o 
   3   3  13        6.52       32.14     13.69 o 
   4   3  13      346.77      401.97     20.23 o 
   5   3  13        1.04        7.98     17.82 o 
   6   3  13       32.82       41.42     22.60 o 
   7   3  13      242.46      247.42     35.88 o 
   8   3  13       88.63       51.71     39.45 o 
   9   3  13     1085.48      949.73     47.47 o 
  10   3  13      527.91      521.68     39.57 o 
  11   3  13       16.93       30.63     26.82 o 
  12   3  13        0.83        3.87     24.73 o 
 -18   4  13       29.15       19.90     31.94 o 
 -17   4  13       96.77      126.43     32.36 o 
 -16   4  13       32.54       58.25     53.45 o 
 -15   4  13      157.24      103.25     29.91 o 
 -14   4  13      554.58      609.04     49.00 o 
 -13   4  13       37.88       13.74     20.32 o 
 -12   4  13      778.41      865.53     41.72 o 
 -11   4  13        1.30        0.17     17.74 o 
 -10   4  13     7790.63     7672.04    148.16 o 
  -9   4  13       33.66       26.49     17.55 o 
  -8   4  13     4446.98     4645.69     95.22 o 
  -7   4  13       69.36       54.40     17.07 o 
  -6   4  13        6.81        0.73     15.17 o 
  -5   4  13        5.08       17.73     15.25 o 
  -4   4  13     3894.03     4142.69     70.82 o 
  -3   4  13      760.21      713.38     20.79 o 
  -2   4  13      643.51      674.32     19.55 o 
  -1   4  13      489.73      423.58     16.88 o 
   0   4  13        1.97       -6.33     11.03 o 
   1   4  13     3421.57     3211.30     57.00 o 
   2   4  13      129.48       85.84     16.21 o 
   3   4  13     1003.36      918.49     31.07 o 
   4   4  13       74.55       72.43     15.12 o 
   5   4  13     1746.61     1571.43     39.31 o 
   6   4  13       45.47       46.49     19.10 o 
   7   4  13      335.92      329.93     25.04 o 
   8   4  13      920.10      898.12     36.85 o 
   9   4  13      378.05      447.60     43.91 o 
  10   4  13       25.71       62.18     32.45 o 
  11   4  13       22.14        2.36     24.15 o 
  12   4  13       25.86       81.03     26.59 o 
 -17   5  13      243.11      261.67     36.42 o 
 -16   5  13      365.84      397.86     33.75 o 
 -15   5  13       58.91       94.77     26.09 o 
 -14   5  13      169.77      175.11     26.16 o 
 -13   5  13      511.09      499.56     33.49 o 
 -12   5  13       47.21        4.17     19.59 o 
 -11   5  13      250.24      255.96     21.72 o 
 -10   5  13      336.46      303.51     21.71 o 
  -9   5  13     1617.01     1572.28     40.98 o 
  -8   5  13      494.93      452.36     24.60 o 
  -7   5  13     7907.06     8480.82    158.12 o 
  -6   5  13      276.88      244.93     21.43 o 
  -5   5  13      989.61     1073.84     32.76 o 
  -4   5  13      202.77      228.89     17.16 o 
  -3   5  13      143.53      208.71     15.31 o 
  -2   5  13        7.75       12.35     11.02 o 
  -1   5  13      644.13      621.31     44.54 o 
   0   5  13      632.81      604.99     34.20 o 
   1   5  13      810.55      829.02     25.95 o 
   2   5  13     1263.23     1220.44     34.52 o 
   3   5  13       61.82       52.01     16.40 o 
   4   5  13      615.56      530.25     26.45 o 
   5   5  13      325.88      369.58     23.97 o 
   6   5  13        3.44       38.62     18.50 o 
   7   5  13      882.83      885.53     35.36 o 
   8   5  13      118.06       62.06     20.50 o 
   9   5  13      209.16      197.91     22.19 o 
  10   5  13      135.70      123.57     25.70 o 
  11   5  13      730.83      763.63     41.06 o 
 -16   6  13       40.48       47.12     26.30 o 
 -15   6  13      864.87      805.99     41.92 o 
 -14   6  13       60.37       70.33     25.34 o 
 -13   6  13       62.99       56.37     23.06 o 
 -12   6  13     1092.19     1128.62     44.46 o 
 -11   6  13      252.63      242.45     25.65 o 
 -10   6  13       12.97       45.02     38.51 o 
  -9   6  13       34.33       43.29     29.10 o 
  -8   6  13    10397.08    10716.90    173.90 o 
  -7   6  13       82.82       83.38     16.29 o 
  -6   6  13     1360.58     1305.83     37.97 o 
  -5   6  13      215.46      238.50     25.08 o 
  -4   6  13      850.72      816.42     39.14 o 
  -3   6  13      224.76      207.84     25.91 o 
  -2   6  13     1256.17     1401.75     52.17 o 
  -1   6  13      616.68      606.51     35.86 o 
   0   6  13       84.65       62.36     33.09 o 
   1   6  13      469.59      372.78     31.04 o 
   2   6  13      710.18      711.47     87.82 o 
   3   6  13      212.76      187.63     16.37 o 
   4   6  13        6.79       40.85     20.43 o 
   5   6  13      922.46      995.38     35.14 o 
   6   6  13      140.22      146.84     20.94 o 
   7   6  13     1550.20     1413.04     45.37 o 
   8   6  13       39.14       -4.35     18.14 o 
   9   6  13       95.66      142.64     21.67 o 
  10   6  13      634.58      754.62     76.47 o 
  11   6  13      390.72      430.51     42.81 o 
 -15   7  13      112.30       32.44     25.76 o 
 -14   7  13       86.08       70.39     26.27 o 
 -13   7  13       47.21       37.46     27.47 o 
 -12   7  13        0.08        4.95     22.62 o 
 -11   7  13     2545.38     2539.79     95.52 o 
 -10   7  13       37.61       28.20     21.12 o 
  -9   7  13     1108.68     1036.71     40.00 o 
  -8   7  13      124.50      144.58     22.68 o 
  -7   7  13        7.95       38.54     18.96 o 
  -6   7  13        0.19      -16.60     16.60 o 
  -5   7  13       95.15       71.13     16.69 o 
  -4   7  13      298.80      248.42     28.74 o 
  -3   7  13      393.66      409.31     32.45 o 
  -2   7  13     2218.28     1989.66    113.91 o 
  -1   7  13      153.48      137.40     27.17 o 
   0   7  13     3114.70     3069.77    122.18 o 
   1   7  13       38.43       52.74     24.74 o 
   2   7  13       53.00      116.41     26.95 o 
   3   7  13       89.71      164.63     28.25 o 
   4   7  13      319.54      397.84     20.90 o 
   5   7  13      137.09      103.99     16.92 o 
   6   7  13      770.06      817.14     34.99 o 
   7   7  13      296.18      261.94     25.91 o 
   8   7  13       88.10       98.96     23.79 o 
   9   7  13        4.98       36.18     34.63 o 
  10   7  13      129.43      145.97     27.98 o 
 -14   8  13      188.79      166.99     29.04 o 
 -13   8  13        1.33       15.11     26.06 o 
 -12   8  13        8.46       23.19     36.53 o 
 -11   8  13       32.07        4.61     23.06 o 
 -10   8  13      247.21      240.63     26.60 o 
  -9   8  13      403.46      372.83     28.12 o 
  -8   8  13      562.08      609.30     25.08 o 
  -7   8  13     1381.68     1299.55     41.38 o 
  -6   8  13      846.93      874.24     29.69 o 
  -5   8  13      205.91      187.48     16.20 o 
  -4   8  13       19.22       28.00     35.64 o 
  -3   8  13      471.43      447.99     49.64 o 
  -2   8  13       13.31       67.45     39.45 o 
  -1   8  13     2481.68     2090.01     74.95 o 
   0   8  13       36.44       84.00     36.91 o 
   1   8  13      480.98      474.03     78.27 o 
   2   8  13        2.54      -17.07     28.00 o 
   3   8  13     1918.24     1703.94     70.04 o 
   4   8  13       13.03       25.55     29.15 o 
   5   8  13       90.43       61.09     30.24 o 
   6   8  13       42.89       45.74     26.72 o 
   7   8  13      113.00      122.38     23.28 o 
   8   8  13      107.25       77.94     24.45 o 
   9   8  13     1146.63     1010.86     52.88 o 
 -13   9  13      959.60     1032.12     47.85 o 
 -12   9  13       13.27        2.99     24.09 o 
 -11   9  13     1252.16     1282.41     49.90 o 
 -10   9  13      213.08      220.43     42.36 o 
  -9   9  13     1648.90     1650.39     53.54 o 
  -8   9  13       85.06       92.52     21.65 o 
  -7   9  13        4.19       10.22     14.65 o 
  -6   9  13      218.15      235.30     22.67 o 
  -5   9  13       25.20       68.22     19.06 o 
  -4   9  13      974.02      972.70     42.55 o 
  -3   9  13       55.74       26.69     41.36 o 
  -2   9  13      264.67      315.19     34.96 o 
  -1   9  13       59.11       -9.17     26.05 o 
   0   9  13        0.11      -36.91     36.91 o 
   1   9  13      166.23      155.59     70.64 o 
   2   9  13      371.29      270.72     35.06 o 
   3   9  13        2.20       46.19     28.00 o 
   4   9  13      121.60      138.39     33.67 o 
   5   9  13      221.77      312.40     39.68 o 
   6   9  13       54.73        5.73     31.50 o 
   7   9  13      152.72      180.30     35.86 o 
 -11  10  13        0.73      -16.96     24.61 o 
 -10  10  13     1708.47     1772.25     63.45 o 
  -9  10  13        1.32       24.92     23.20 o 
  -8  10  13       48.05       48.89     22.55 o 
  -7  10  13      299.53      291.61     25.78 o 
  -6  10  13     1078.27     1055.59     52.23 o 
  -5  10  13      267.49      205.87     24.07 o 
  -4  10  13       12.05        5.28     22.37 o 
  -3  10  13      290.93      296.51     35.06 o 
  -2  10  13      325.89      326.65     36.60 o 
  -1  10  13        0.21       33.64     28.25 o 
   0  10  13       10.91       26.73     36.91 o 
   1  10  13       72.29       99.77     33.15 o 
   2  10  13      393.38      488.36     43.31 o 
   3  10  13      145.89      190.20     41.36 o 
   4  10  13       42.93       81.94     32.76 o 
   5  10  13       25.89        3.82     42.00 o 
  -8  11  13      746.29      759.93     38.23 o 
  -7  11  13        5.78       33.98     21.43 o 
  -6  11  13      193.00      194.39     37.14 o 
  -5  11  13      234.31      222.62     29.63 o 
  -4  11  13       46.00       50.74     25.14 o 
  -3  11  13        3.05      -17.95     26.95 o 
  -2  11  13        0.10      -25.54     25.54 o 
  -1  11  13      166.72      209.89     54.73 o 
   0  11  13      431.87      445.45     64.91 o 
   1  11  13        0.01       61.67     31.46 o 
   2  11  13     1039.58      959.65     59.82 o 
 -18   0  14       36.02      -39.45     39.45 o 
 -16   0  14       70.75       76.36     45.82 o 
 -14   0  14     5428.34     5659.42    175.63 o 
 -12   0  14       44.53       73.02     44.54 o 
 -10   0  14      602.68      583.48     33.67 o 
  -8   0  14     1718.92     1805.81     60.45 o 
  -6   0  14      171.56      147.14     19.55 o 
  -4   0  14      712.63      824.00     32.40 o 
  -2   0  14       63.57       92.37     25.45 o 
   0   0  14      342.24      453.57     24.15 o 
   2   0  14     3028.86     3190.95     80.46 o 
   4   0  14      161.36      180.72     36.91 o 
   6   0  14      451.59      547.26     52.18 o 
   8   0  14      139.92      133.63     40.73 o 
  10   0  14      885.89     1305.80     82.73 o 
  12   0  14       33.44       53.45     42.00 o 
 -18   1  14       84.94       64.16     63.00 o 
 -17   1  14       29.14      128.32     33.15 o 
 -16   1  14       10.73      -14.37     23.44 o 
 -15   1  14     1087.71     1018.33     42.34 o 
 -14   1  14      344.99      341.75     36.45 o 
 -13   1  14      208.41      315.23     26.09 o 
 -12   1  14       79.65       76.72     20.81 o 
 -11   1  14       30.02        5.15     27.01 o 
 -10   1  14      155.12      120.11     16.62 o 
  -9   1  14      192.27      182.76     16.92 o 
  -8   1  14      372.93      349.27     24.22 o 
  -7   1  14     1420.09     1485.72     33.87 o 
  -6   1  14      244.39      195.99     18.61 o 
  -5   1  14        0.92       32.21     17.82 o 
  -4   1  14      551.90      545.17     19.73 o 
  -3   1  14       57.89       65.43     15.40 o 
  -2   1  14     3426.60     3050.63     64.34 o 
  -1   1  14      122.75      148.69     16.87 o 
   0   1  14       76.44       69.16     26.00 o 
   1   1  14      670.19      750.77     27.55 o 
   2   1  14     1082.99     1134.14     34.52 o 
   3   1  14      191.68      195.86     18.99 o 
   4   1  14     1288.57     1270.57     49.40 o 
   5   1  14      219.02      215.52     56.00 o 
   6   1  14     1986.85     1858.14     63.44 o 
   7   1  14       71.35       71.27     25.20 o 
   8   1  14       14.70       23.83     24.64 o 
   9   1  14       16.36       -2.81     26.05 o 
  10   1  14     1540.87     1374.73     60.70 o 
  11   1  14      518.98      448.64     40.94 o 
  12   1  14      205.37      212.75     35.10 o 
 -18   2  14       41.13       -1.80     29.90 o 
 -17   2  14      117.93      120.76     26.50 o 
 -16   2  14       59.27       76.41     24.49 o 
 -15   2  14      624.85      666.80     35.76 o 
 -14   2  14       37.84       34.68     24.52 o 
 -13   2  14        6.04       -8.11     20.27 o 
 -12   2  14      197.49      220.53     24.23 o 
 -11   2  14      510.29      465.70     27.17 o 
 -10   2  14      402.20      449.50     26.43 o 
  -9   2  14      144.39      100.43     18.82 o 
  -8   2  14      117.54      107.14     25.55 o 
  -7   2  14      437.74      425.43     39.08 o 
  -6   2  14      793.53      877.02     39.33 o 
  -5   2  14       16.98       21.46     15.40 o 
  -4   2  14      134.03      166.43     24.23 o 
  -3   2  14      542.99      518.32     28.63 o 
  -2   2  14      288.44      268.94     24.50 o 
  -1   2  14        9.04      -13.92     13.92 o 
   0   2  14      485.15      526.42     23.80 o 
   1   2  14     1617.66     1438.90     39.56 o 
   2   2  14       23.89       21.98     15.95 o 
   3   2  14      530.31      502.95     25.12 o 
   4   2  14       13.19       10.36     27.56 o 
   5   2  14       47.85       55.57     17.84 o 
   6   2  14       39.07       31.89     23.35 o 
   7   2  14      683.78      765.62     41.37 o 
   8   2  14      102.53       49.00     26.10 o 
   9   2  14     2514.91     2295.63     78.71 o 
  10   2  14       10.99      141.70     34.36 o 
  11   2  14      409.34      430.46     82.09 o 
  12   2  14      581.22      540.09     45.39 o 
 -18   3  14       55.74      102.08     34.06 o 
 -17   3  14       18.28       13.62     28.76 o 
 -16   3  14       38.04       82.58     49.64 o 
 -15   3  14      714.64      672.91     36.49 o 
 -14   3  14       21.52       23.06     21.00 o 
 -13   3  14       14.33       64.88     21.52 o 
 -12   3  14      162.37      171.96     22.53 o 
 -11   3  14     2317.78     2336.43     93.23 o 
 -10   3  14       66.81       58.27     19.56 o 
  -9   3  14     5125.58     5177.16    105.81 o 
  -8   3  14      134.89      140.33     19.56 o 
  -7   3  14     6047.14     6165.10    138.32 o 
  -6   3  14      470.42      468.19     24.60 o 
  -5   3  14     5000.13     5054.02    100.05 o 
  -4   3  14       37.06       43.42     20.13 o 
  -3   3  14     7096.60     7645.12    121.58 o 
  -2   3  14      349.79      350.46     27.11 o 
  -1   3  14      737.22      741.18     22.56 o 
   0   3  14      233.59      207.91     19.31 o 
   1   3  14       74.81       80.72     16.47 o 
   2   3  14     1213.13     1089.01     34.60 o 
   3   3  14      251.34      284.20     18.72 o 
   4   3  14       11.37       35.54     17.00 o 
   5   3  14      154.13      155.17     19.95 o 
   6   3  14      508.70      495.79     29.56 o 
   7   3  14       14.63       -5.09     29.27 o 
   8   3  14      192.97      187.75     29.53 o 
   9   3  14      700.51      962.78     49.40 o 
  10   3  14       28.48        2.94     28.99 o 
  11   3  14     3015.25     3351.25    171.18 o 
  12   3  14      102.50       80.93     26.89 o 
 -17   4  14        8.65       71.13     38.18 o 
 -16   4  14      861.59      854.27     98.63 o 
 -15   4  14       35.18       47.73     29.70 o 
 -14   4  14     2485.14     2633.16     70.28 o 
 -13   4  14      526.52      500.46     31.77 o 
 -12   4  14      850.23      849.31     36.49 o 
 -11   4  14       45.91       46.63     19.34 o 
 -10   4  14       22.46       27.67     18.05 o 
  -9   4  14       21.07       -9.79     30.20 o 
  -8   4  14        2.07       10.36     17.35 o 
  -7   4  14      354.19      374.41     23.54 o 
  -6   4  14     2800.96     3021.14     67.44 o 
  -5   4  14       35.00       34.59     32.94 o 
  -4   4  14       88.62      115.39     21.50 o 
  -3   4  14      424.19      424.40     22.05 o 
  -2   4  14       51.89      123.34     18.62 o 
  -1   4  14       68.78       55.93     14.96 o 
   0   4  14      154.36      313.27     19.60 o 
   1   4  14      263.72      260.80     18.98 o 
   2   4  14       33.11       27.90     21.88 o 
   3   4  14       98.26      108.42     20.46 o 
   4   4  14      161.98      145.87     17.08 o 
   5   4  14      684.19      596.34     24.94 o 
   6   4  14      306.25      300.23     24.05 o 
   7   4  14      257.45      248.41     24.60 o 
   8   4  14      126.43      147.91     36.27 o 
   9   4  14      143.21      142.73     29.53 o 
  10   4  14      172.10      206.51     32.76 o 
  11   4  14      298.21      253.69     30.34 o 
 -17   5  14       93.33       59.53     35.54 o 
 -16   5  14      244.04      318.33     38.67 o 
 -15   5  14      266.41      273.17     36.77 o 
 -14   5  14       38.34       71.00     29.53 o 
 -13   5  14      998.40     1032.33     50.84 o 
 -12   5  14       25.27       75.09     27.00 o 
 -11   5  14      617.88      663.98     32.31 o 
 -10   5  14      370.91      346.48     25.20 o 
  -9   5  14        9.49       12.99     18.55 o 
  -8   5  14      867.20      786.67     32.21 o 
  -7   5  14       75.48       74.77     18.18 o 
  -6   5  14      202.24      158.69     19.48 o 
  -5   5  14      415.33      427.28     23.52 o 
  -4   5  14     7209.68     6704.76    126.79 o 
  -3   5  14     1958.52     2074.68     49.26 o 
  -2   5  14     7760.75     7321.65    136.67 o 
  -1   5  14       35.68       34.03     29.27 o 
   0   5  14     3646.71     3368.59     70.78 o 
   1   5  14      102.63      152.76     20.69 o 
   2   5  14     1443.40     1455.62     39.87 o 
   3   5  14        1.50      -30.98     30.98 o 
   4   5  14      220.36      198.88     20.36 o 
   5   5  14       60.54       84.47     28.99 o 
   6   5  14      100.95       54.97     26.34 o 
   7   5  14      535.99      547.41     34.53 o 
   8   5  14      722.41      671.37     33.58 o 
   9   5  14      359.54      356.23     34.96 o 
  10   5  14      343.84      296.53     31.44 o 
  11   5  14      121.73      121.79     28.53 o 
 -16   6  14      130.21      158.30     30.11 o 
 -15   6  14       55.00       70.84     26.45 o 
 -14   6  14        6.23       16.48     23.75 o 
 -13   6  14       41.35       65.57     23.49 o 
 -12   6  14      443.34      377.15     29.56 o 
 -11   6  14       18.99       15.85     21.30 o 
 -10   6  14       93.04       65.48     45.13 o 
  -9   6  14      250.41      215.89     24.05 o 
  -8   6  14      605.65      668.64     39.11 o 
  -7   6  14        0.03      -17.79     29.69 o 
  -6   6  14      143.74      149.56     19.02 o 
  -5   6  14     2039.79     1899.22     48.14 o 
  -4   6  14       59.82       75.79     15.73 o 
  -3   6  14     1429.58     1319.13     46.65 o 
  -2   6  14      223.02      259.09     36.27 o 
  -1   6  14     1375.26     1305.76     52.64 o 
   0   6  14       65.26       91.13     23.73 o 
   1   6  14       11.31        4.13     22.03 o 
   2   6  14       55.56       68.96     15.01 o 
   3   6  14     1180.03     1191.62     60.51 o 
   4   6  14       42.09       59.53     18.34 o 
   5   6  14      602.37      612.65     29.03 o 
   6   6  14        1.72       55.70     20.03 o 
   7   6  14        0.06        0.21     20.60 o 
   8   6  14      284.17      358.58     25.50 o 
   9   6  14     1360.92     1134.74     39.64 o 
  10   6  14       10.82        3.52     29.62 o 
 -15   7  14       11.33       52.48     28.24 o 
 -14   7  14       40.31       79.34     27.55 o 
 -13   7  14     1325.79     1391.29     80.34 o 
 -12   7  14      579.11      599.26     36.04 o 
 -11   7  14     1815.57     1885.04     58.87 o 
 -10   7  14      285.71      267.96     29.26 o 
  -9   7  14     2378.93     2432.59     65.72 o 
  -8   7  14       55.87       61.59     21.69 o 
  -7   7  14       57.15       88.39     23.23 o 
  -6   7  14      395.91      404.97     28.48 o 
  -5   7  14      566.86      616.71     30.44 o 
  -4   7  14       95.14       93.66     23.58 o 
  -3   7  14        8.33       20.69     24.25 o 
  -2   7  14      240.35      179.62     26.60 o 
  -1   7  14     2213.45     2217.13     71.93 o 
   0   7  14        9.42       -2.75     22.03 o 
   1   7  14      461.70      385.84     32.84 o 
   2   7  14     2779.67     2520.43     80.51 o 
   3   7  14       27.65       43.27     26.10 o 
   4   7  14       22.40       21.84     16.53 o 
   5   7  14      369.76      325.87     24.94 o 
   6   7  14      662.44      697.26     33.92 o 
   7   7  14        0.29       10.02     20.66 o 
   8   7  14      127.11      130.00     24.47 o 
   9   7  14     1352.51     1483.63     53.99 o 
 -14   8  14      256.53      253.21     33.59 o 
 -13   8  14       19.92        9.13     26.05 o 
 -12   8  14     1885.22     1992.56     78.41 o 
 -11   8  14      101.89      169.70     27.40 o 
 -10   8  14      168.27      255.32     28.34 o 
  -9   8  14       98.07       55.33     33.46 o 
  -8   8  14     1946.08     1954.13     49.64 o 
  -7   8  14       73.16       63.49     20.53 o 
  -6   8  14     1434.78     1354.75     42.98 o 
  -5   8  14      197.43      216.51     38.18 o 
  -4   8  14       28.48      -10.18     35.64 o 
  -3   8  14      302.04      226.54     47.09 o 
  -2   8  14      848.82      677.08     58.54 o 
  -1   8  14      133.92      109.45     40.73 o 
   1   8  14      163.73      203.63     43.27 o 
   2   8  14      380.97      396.14     40.73 o 
   3   8  14       19.05       22.91     50.91 o 
   4   8  14      234.99      240.76     35.46 o 
   5   8  14      233.36      206.15     35.33 o 
   6   8  14       41.84       17.12     20.22 o 
   7   8  14      229.35      173.48     27.39 o 
   8   8  14      292.12      570.12     35.19 o 
 -12   9  14      167.28      188.59     29.88 o 
 -11   9  14     1681.34     1642.59     57.29 o 
 -10   9  14      124.35       91.60     41.11 o 
  -9   9  14      171.42      162.84     42.58 o 
  -8   9  14      107.75      108.78     30.46 o 
  -7   9  14      264.19      232.77     21.56 o 
  -6   9  14      405.16      427.09     23.78 o 
  -5   9  14     1037.96     1072.65     54.44 o 
  -4   9  14      256.06      291.01     34.57 o 
  -3   9  14       60.62       26.46     27.44 o 
  -2   9  14      309.62      256.11     32.84 o 
  -1   9  14       15.21       34.50     28.34 o 
   0   9  14     1581.10     1391.07     92.91 o 
   1   9  14      236.56      250.67     60.45 o 
   2   9  14      284.74      253.26     69.36 o 
   3   9  14       11.24       38.18     28.80 o 
   4   9  14        2.84      -29.24     29.24 o 
   5   9  14      125.27       65.65     32.25 o 
   6   9  14      274.40      306.71     42.64 o 
 -10  10  14      123.09      126.76     27.50 o 
  -9  10  14       26.50       44.89     25.09 o 
  -8  10  14        1.53        5.50     20.94 o 
  -7  10  14       19.89      -10.45     21.22 o 
  -6  10  14       12.46       36.52     23.72 o 
  -5  10  14        1.49      -10.05     22.80 o 
  -4  10  14      150.90      128.02     30.96 o 
  -3  10  14     1482.84     1542.76     68.24 o 
  -2  10  14      690.02      652.37     57.27 o 
  -1  10  14     1033.93     1092.00    104.36 o 
   0  10  14      308.58      283.81     57.27 o 
   1  10  14     3287.16     3280.90    109.78 o 
   2  10  14        9.56       50.27     28.80 o 
   3  10  14      512.06      589.66    149.54 o 
   4  10  14       67.45       86.00     35.86 o 
  -6  11  14      385.59      378.56     41.49 o 
  -5  11  14       27.80       21.84     24.61 o 
  -4  11  14      160.58      110.53     31.86 o 
  -3  11  14       71.95       99.50     62.36 o 
  -2  11  14        0.06       16.31     28.63 o 
  -1  11  14       70.08      148.03     35.54 o 
   0  11  14      399.23      426.36     64.91 o 
 -17   0  15      139.92      193.45     48.36 o 
 -15   0  15        6.84      -36.91     36.91 o 
 -13   0  15        1.86       -1.27     35.64 o 
 -11   0  15       88.70       43.75     22.94 o 
  -9   0  15      493.92      498.76     31.34 o 
  -7   0  15       19.25       -0.84     32.45 o 
  -5   0  15     1095.08     1067.45     38.42 o 
  -3   0  15       87.07       89.13     17.73 o 
  -1   0  15     2136.72     1838.95     52.53 o 
   1   0  15     5758.73     5319.91    184.54 o 
   3   0  15        9.14       19.09     28.00 o 
   5   0  15     5328.47     4879.56    179.45 o 
   7   0  15      448.65      468.36     50.91 o 
   9   0  15     5266.05     5088.28    196.00 o 
  11   0  15        9.61        8.91     42.00 o 
 -18   1  15        7.71       59.96     32.76 o 
 -17   1  15      964.09     1146.30    103.09 o 
 -16   1  15      124.84       73.18     30.60 o 
 -15   1  15      335.16      311.74     29.10 o 
 -14   1  15      276.30      276.90     26.89 o 
 -13   1  15       12.83        9.22     20.93 o 
 -12   1  15      828.14      819.06     34.49 o 
 -11   1  15      959.56      647.09     31.31 o 
 -10   1  15        5.54       16.99     18.05 o 
  -9   1  15     2103.25     2145.42     55.04 o 
  -8   1  15      755.53      760.64     30.29 o 
  -7   1  15        0.37       21.69     16.58 o 
  -6   1  15      142.93      146.79     18.11 o 
  -5   1  15       65.98       80.63     17.07 o 
  -4   1  15      526.31      540.25     23.86 o 
  -3   1  15     1353.16     1451.39     39.06 o 
  -2   1  15     2408.43     2239.17     51.86 o 
  -1   1  15        0.00       -7.66     13.62 o 
   0   1  15      549.66      539.98     24.36 o 
   1   1  15        2.92       -5.35     14.89 o 
   2   1  15     3136.03     3005.61    104.87 o 
   3   1  15       84.18       92.45     22.94 o 
   4   1  15      685.41      633.45     49.00 o 
   5   1  15       76.70      109.83     37.54 o 
   6   1  15     1077.32      994.92     46.80 o 
   7   1  15       66.91       48.50     25.64 o 
   8   1  15      163.21      231.29     32.84 o 
   9   1  15     2294.37     2586.59     86.38 o 
  10   1  15       40.88       63.25     29.66 o 
  11   1  15       65.36       68.56     30.96 o 
  12   1  15       20.22       -0.28     30.96 o 
 -18   2  15      440.80      363.99     59.82 o 
 -17   2  15        7.10       23.08     24.69 o 
 -16   2  15      831.24      839.98     41.31 o 
 -15   2  15       37.40       37.22     22.76 o 
 -14   2  15      696.23      798.45     37.65 o 
 -13   2  15        0.67      -10.29     19.96 o 
 -12   2  15      488.93      593.09     53.69 o 
 -11   2  15        7.48       11.43     19.29 o 
 -10   2  15       82.64      115.16     20.55 o 
  -9   2  15       16.73        9.22     17.87 o 
  -8   2  15      207.96      173.25     20.27 o 
  -7   2  15       38.50        4.69     18.20 o 
  -6   2  15     1149.17     1321.84     55.32 o 
  -5   2  15      623.43      624.18     26.59 o 
  -4   2  15       14.61       57.65     17.79 o 
  -3   2  15       91.26      106.96     21.89 o 
  -2   2  15        2.64      -13.21     14.36 o 
  -1   2  15     2205.34     2178.00     52.04 o 
   0   2  15      130.64      184.70     18.18 o 
   1   2  15      138.25      128.98     17.69 o 
   2   2  15        1.50      -11.07     15.62 o 
   3   2  15      629.26      671.70     41.63 o 
   4   2  15     1107.00     1018.16     46.80 o 
   5   2  15      580.90      574.89     74.45 o 
   6   2  15      175.14      181.51     29.15 o 
   7   2  15        1.15       23.57     33.73 o 
   8   2  15     2165.30     2536.36     83.21 o 
   9   2  15      507.37      470.36     57.27 o 
  10   2  15      672.33      884.23     79.54 o 
  11   2  15      513.37      600.99     86.54 o 
 -18   3  15      236.21      198.87     52.82 o 
 -17   3  15      582.43      675.37     47.19 o 
 -16   3  15      384.84      421.81     60.45 o 
 -15   3  15      590.24      672.66     36.98 o 
 -14   3  15      150.85      186.12     26.37 o 
 -13   3  15        2.51       32.80     22.43 o 
 -12   3  15       11.53        7.01     20.78 o 
 -11   3  15      210.32      219.45     23.75 o 
 -10   3  15       53.35       44.04     20.30 o 
  -9   3  15      771.29      809.53     33.52 o 
  -8   3  15       31.50       26.74     18.34 o 
  -7   3  15       89.67      127.67     19.75 o 
  -6   3  15     2143.26     1935.18     49.61 o 
  -5   3  15     3240.48     3488.04     75.31 o 
  -4   3  15     4806.29     4406.90     89.52 o 
  -3   3  15      548.27      627.86     26.78 o 
  -2   3  15     2321.22     2161.01     71.41 o 
  -1   3  15      203.77      268.68     32.13 o 
   0   3  15      130.78      109.78     17.27 o 
   1   3  15      344.28      363.66     22.23 o 
   2   3  15      457.98      410.07     23.94 o 
   3   3  15      244.41      248.02     21.12 o 
   4   3  15        3.77      -14.82     17.41 o 
   5   3  15        8.68        6.21     18.34 o 
   6   3  15      718.11      685.04     82.09 o 
   7   3  15      566.11      638.90     40.76 o 
   8   3  15      262.92      259.74     32.36 o 
   9   3  15       63.16       42.49     27.85 o 
  10   3  15      132.45       47.01     29.66 o 
  11   3  15      352.55      371.21     71.91 o 
 -17   4  15       61.58       63.64     33.30 o 
 -16   4  15      156.52      165.14     36.27 o 
 -15   4  15       14.40       12.73     27.90 o 
 -14   4  15        0.99       21.76     22.68 o 
 -13   4  15      141.45      139.90     27.62 o 
 -12   4  15      441.14      442.44     29.59 o 
 -11   4  15      503.67      516.27     29.88 o 
 -10   4  15        6.83       35.33     20.08 o 
  -9   4  15      250.34      212.44     22.71 o 
  -8   4  15     2046.29     2205.17     56.51 o 
  -7   4  15      819.71      788.17     31.16 o 
  -6   4  15      803.16      837.73     32.36 o 
  -5   4  15     2348.90     2092.19     52.08 o 
  -4   4  15      728.69      844.89     30.70 o 
  -3   4  15     3139.86     2886.02     70.38 o 
  -2   4  15        5.43      -17.40     17.40 o 
  -1   4  15     9052.11     8296.94    154.08 o 
   0   4  15      965.06      917.33     31.43 o 
   1   4  15      679.78      696.92     28.41 o 
   2   4  15      351.17      398.86     23.36 o 
   3   4  15      119.64       86.87     18.91 o 
   4   4  15      305.93      348.27     33.70 o 
   5   4  15       63.56       33.65     19.02 o 
   6   4  15      397.03      440.36     28.40 o 
   7   4  15      718.11      770.86     45.82 o 
   8   4  15       99.88       89.78     33.73 o 
   9   4  15      430.29      366.68     36.86 o 
  10   4  15      122.04      125.27     32.84 o 
  11   4  15       65.43       42.79     27.19 o 
 -16   5  15       59.78       87.71     33.26 o 
 -15   5  15     1727.61     1952.30     76.04 o 
 -14   5  15      340.87      347.60     37.77 o 
 -13   5  15     1067.60     1060.35     61.09 o 
 -12   5  15      111.33      101.63     23.35 o 
 -11   5  15      104.57       75.55     21.74 o 
 -10   5  15      186.38      196.30     23.21 o 
  -9   5  15      203.80      225.80     23.17 o 
  -8   5  15      900.97      915.27     35.44 o 
  -7   5  15     1661.26     1739.88     48.05 o 
  -6   5  15      600.00      595.04     27.91 o 
  -5   5  15     9186.43     9477.64    174.96 o 
  -4   5  15     1350.03     1364.33     39.70 o 
  -3   5  15      425.84      582.35     34.07 o 
  -2   5  15      460.05      399.54     22.51 o 
  -1   5  15      203.32      234.27     25.52 o 
   0   5  15       20.37      -14.96     14.96 o 
   1   5  15      584.69      585.53     25.93 o 
   2   5  15      266.73      272.43     21.28 o 
   3   5  15      131.05      131.07     18.83 o 
   4   5  15      792.88      669.44     30.53 o 
   5   5  15       52.61       54.60     19.09 o 
   6   5  15      449.18      303.78     25.38 o 
   7   5  15      510.91      620.83     32.48 o 
   8   5  15       65.59       67.27     27.35 o 
   9   5  15      325.98      479.47     40.23 o 
  10   5  15      141.10       85.35     35.38 o 
 -16   6  15     1183.68     1286.01     64.34 o 
 -15   6  15       32.29        9.80     70.64 o 
 -14   6  15      973.55     1151.86     57.60 o 
 -13   6  15      253.90      299.92     36.44 o 
 -12   6  15      987.82     1042.23     70.00 o 
 -11   6  15       50.97       17.18     25.20 o 
 -10   6  15      193.28      236.66     32.45 o 
  -9   6  15       87.81      122.01     21.00 o 
  -8   6  15     5602.50     5640.80    131.65 o 
  -7   6  15     2142.58     2054.83     53.77 o 
  -6   6  15     1609.64     1791.23     48.04 o 
  -5   6  15        5.13       -9.56     23.85 o 
  -4   6  15       90.58      119.68     18.12 o 
  -3   6  15     1288.03     1210.50     42.86 o 
  -2   6  15      952.56      985.42     34.58 o 
  -1   6  15      230.25      293.40     64.91 o 
   0   6  15       77.91       80.90     14.63 o 
   1   6  15      211.20      218.16     18.13 o 
   2   6  15      224.38      169.22     22.21 o 
   3   6  15      105.87      136.40     24.55 o 
   4   6  15       43.85       73.96     19.26 o 
   5   6  15      986.28      982.51     37.25 o 
   6   6  15      235.33      255.13     25.36 o 
   7   6  15      899.02      895.88     38.34 o 
   8   6  15     1058.36     1387.52     43.75 o 
   9   6  15       32.85       66.49     26.17 o 
 -15   7  15      331.77      353.88     52.81 o 
 -14   7  15       15.37        7.78     25.95 o 
 -13   7  15     2126.10     2168.56     80.96 o 
 -12   7  15      514.77      499.76     43.70 o 
 -11   7  15      806.86      809.65     39.52 o 
 -10   7  15      232.43      209.72     31.15 o 
  -9   7  15      367.62      339.31     44.54 o 
  -8   7  15      381.53      374.96     31.18 o 
  -7   7  15     2876.13     2892.28     82.77 o 
  -6   7  15     2265.81     2188.17     66.66 o 
  -5   7  15       27.06        1.05     31.18 o 
  -4   7  15       88.99       77.46     18.10 o 
  -3   7  15      202.80      218.46     16.03 o 
  -2   7  15     1241.55     1203.34     52.50 o 
  -1   7  15      161.39      148.91     38.18 o 
   0   7  15      221.98      136.80     27.44 o 
   1   7  15      459.41      484.32     37.27 o 
   2   7  15       47.19       52.20     24.74 o 
   3   7  15       36.67       41.31     19.04 o 
   4   7  15       28.55       -8.92     20.70 o 
   5   7  15       97.53      103.85     24.44 o 
   6   7  15      224.62      173.50     23.74 o 
   7   7  15       87.58       98.35     24.19 o 
   8   7  15      613.07      584.21     38.11 o 
 -13   8  15        5.02        5.53     25.88 o 
 -12   8  15       11.26      -23.54     23.54 o 
 -11   8  15        8.97       30.57     24.44 o 
 -10   8  15       56.40       50.79     29.43 o 
  -9   8  15      101.01      102.11     23.97 o 
  -8   8  15      262.48      248.71     35.64 o 
  -7   8  15      550.70      552.32     34.53 o 
  -6   8  15        1.72       10.95     21.18 o 
  -5   8  15      687.73      678.26     73.18 o 
  -4   8  15       33.59       85.27     40.73 o 
  -3   8  15     1202.97     1158.16     76.36 o 
  -2   8  15      105.85       92.91     42.00 o 
   0   8  15      369.07      274.90     47.09 o 
   1   8  15     1086.52     1178.53     78.91 o 
   2   8  15       27.51       56.00     39.45 o 
   3   8  15      377.33      351.98     51.54 o 
   4   8  15        0.33        5.70     27.44 o 
   5   8  15       54.64       66.94     41.36 o 
   6   8  15      709.36      733.56     49.91 o 
   7   8  15      954.80     1011.59     42.66 o 
 -12   9  15        9.94       -9.14     24.95 o 
 -11   9  15      101.73      113.38     26.94 o 
 -10   9  15      129.07      142.69     26.95 o 
  -9   9  15      374.01      318.27     28.70 o 
  -8   9  15      492.08      514.99     35.59 o 
  -7   9  15       98.44       98.29     22.28 o 
  -6   9  15      672.40      646.62     31.04 o 
  -5   9  15      341.78      362.54     37.34 o 
  -4   9  15      144.27       96.09     29.70 o 
  -3   9  15      124.78       64.01     30.56 o 
  -2   9  15       37.43       47.60     30.56 o 
  -1   9  15       58.03       90.36     40.73 o 
   0   9  15      909.90      873.35     51.46 o 
   1   9  15       17.21       43.91     29.70 o 
   2   9  15      353.72      421.91     49.64 o 
   3   9  15       37.63       57.42     31.46 o 
   4   9  15      260.32      228.24     36.24 o 
   5   9  15        9.48       39.51     31.71 o 
  -9  10  15      195.34      203.12     28.08 o 
  -8  10  15       84.12       38.68     23.30 o 
  -7  10  15        6.05       -7.22     30.10 o 
  -6  10  15        8.41      -20.60     26.95 o 
  -5  10  15       18.75      -26.54     26.54 o 
  -4  10  15      631.69      724.33     99.27 o 
  -3  10  15      241.52      317.86     39.45 o 
  -2  10  15        5.49       74.29     31.46 o 
  -1  10  15        3.34      -40.73     40.73 o 
   0  10  15      204.17      360.84     40.38 o 
   1  10  15      162.96      119.13     33.67 o 
   2  10  15      143.02      178.22     36.77 o 
   3  10  15       40.31        4.38     31.34 o 
  -4  11  15      306.69      295.51     49.64 o 
  -3  11  15       52.76       86.67     34.36 o 
 -18   0  16     2319.76     2326.51    126.00 o 
 -16   0  16     1859.06     1863.24    105.63 o 
 -14   0  16       63.90       47.09     39.45 o 
 -12   0  16        1.80       14.00     36.91 o 
 -10   0  16     1432.62     1541.25     82.73 o 
  -8   0  16      627.93      739.76     61.73 o 
  -6   0  16      192.44      206.18     34.36 o 
  -4   0  16       66.47       71.09     19.09 o 
  -2   0  16      906.59     1028.35     58.54 o 
   0   0  16       44.89      263.45     38.18 o 
   2   0  16     1061.80     1111.07     64.91 o 
   4   0  16      421.31      517.99     49.64 o 
   6   0  16        9.90      -24.18     31.82 o 
   8   0  16      477.26      694.90     62.36 o 
  10   0  16      454.04      356.36     54.73 o 
 -18   1  16      594.38      738.98     53.50 o 
 -17   1  16      609.43      692.48     48.99 o 
 -16   1  16       10.68       -0.63     42.00 o 
 -15   1  16        5.90       36.91     27.90 o 
 -14   1  16        0.09      -11.45     26.10 o 
 -13   1  16     1251.86     1246.14     50.43 o 
 -12   1  16       97.91       81.45     21.31 o 
 -11   1  16      831.93      739.75     33.02 o 
 -10   1  16       23.42       23.66     19.08 o 
  -9   1  16      162.06      146.33     21.06 o 
  -8   1  16       37.51       16.08     17.87 o 
  -7   1  16       49.12       25.04     17.87 o 
  -6   1  16     1398.30     1345.29     39.86 o 
  -5   1  16     2863.46     2929.13     81.88 o 
  -4   1  16     1628.04     1460.79     40.44 o 
  -3   1  16       85.50      143.06     16.77 o 
  -2   1  16       20.64        2.53     18.00 o 
  -1   1  16       19.91       27.21     20.51 o 
   0   1  16      138.34      142.75     17.93 o 
   1   1  16        1.57      203.63     35.64 o 
   2   1  16     1065.01      955.72     42.68 o 
   3   1  16      398.43      452.24     32.36 o 
   4   1  16      776.36      733.54     40.38 o 
   5   1  16      548.12      707.62     40.09 o 
   6   1  16      238.70      213.73     29.70 o 
   7   1  16      880.68      938.06     48.50 o 
   8   1  16       26.40       66.82     27.90 o 
   9   1  16      313.42      360.46     47.09 o 
  10   1  16       71.57       64.27     31.50 o 
  11   1  16       58.10        5.73     29.70 o 
 -18   2  16      655.01      740.71     77.64 o 
 -17   2  16      502.66      533.73     88.45 o 
 -16   2  16       65.69       88.44     25.56 o 
 -15   2  16       25.58       34.02     24.38 o 
 -14   2  16     2043.24     2053.90     60.72 o 
 -13   2  16       24.00       30.19     28.88 o 
 -12   2  16       75.87       83.89     36.27 o 
 -11   2  16     1231.98     1206.06     42.10 o 
 -10   2  16      754.60      692.88     32.06 o 
  -9   2  16     1580.21     1530.92     45.24 o 
  -8   2  16      694.03      762.19     33.94 o 
  -7   2  16     2137.56     2031.87     53.85 o 
  -6   2  16     2089.88     2212.93     55.30 o 
  -5   2  16     1693.83     1508.17     42.81 o 
  -4   2  16     2326.48     2331.68     69.14 o 
  -3   2  16       49.76       73.90     17.07 o 
  -2   2  16      676.33      773.16     29.19 o 
  -1   2  16       51.02       43.16     16.07 o 
   0   2  16        1.32       -5.16     17.41 o 
   1   2  16     2484.13     2305.88     56.20 o 
   2   2  16      335.25      400.74     26.06 o 
   3   2  16     1935.41     1684.82     59.72 o 
   4   2  16        0.23        0.73     21.92 o 
   5   2  16      416.26      401.85     34.06 o 
   6   2  16      312.14      317.18     32.84 o 
   7   2  16      886.85      665.61     63.00 o 
   8   2  16       40.30       -2.92     27.44 o 
   9   2  16      915.73      858.49     49.94 o 
  10   2  16      202.06      171.82     34.16 o 
  11   2  16      267.06      253.06     59.18 o 
 -17   3  16     1769.06     1876.81     77.81 o 
 -16   3  16      277.17      281.62     38.32 o 
 -15   3  16       66.29       59.80     24.36 o 
 -14   3  16      499.25      465.55     32.21 o 
 -13   3  16      379.85      330.16     40.62 o 
 -12   3  16       49.37       58.15     21.50 o 
 -11   3  16       26.86       76.17     21.77 o 
 -10   3  16        8.32       36.38     20.02 o 
  -9   3  16      204.94      204.61     28.27 o 
  -8   3  16      607.98      545.39     51.16 o 
  -7   3  16      647.62      691.54     30.70 o 
  -6   3  16     1933.47     1788.93     58.68 o 
  -5   3  16     1349.01     1451.53     42.14 o 
  -4   3  16     1920.19     1730.73     46.80 o 
  -3   3  16       17.32       71.85     21.37 o 
  -2   3  16     1354.87     1238.67     46.57 o 
  -1   3  16      311.62      389.30     22.57 o 
   0   3  16       59.85       67.62     17.00 o 
   1   3  16       62.20       67.08     18.12 o 
   2   3  16     3494.54     3175.97    102.76 o 
   3   3  16       47.52       38.62     18.55 o 
   4   3  16        8.01       15.51     18.92 o 
   5   3  16       19.22       71.05     25.64 o 
   6   3  16     2319.04     2071.06     71.84 o 
   7   3  16      302.84      397.66     35.86 o 
   8   3  16      751.80      709.67     43.85 o 
   9   3  16      137.57      255.98     34.57 o 
  10   3  16      173.90      141.21     33.30 o 
 -17   4  16      170.97      227.02     38.18 o 
 -16   4  16     2260.17     2378.45    150.82 o 
 -15   4  16      112.32      128.62     30.60 o 
 -14   4  16       28.25       44.75     26.75 o 
 -13   4  16      324.90      310.37     27.79 o 
 -12   4  16      391.74      382.73     28.39 o 
 -11   4  16      312.09      269.64     34.16 o 
 -10   4  16      535.16      626.85     32.21 o 
  -9   4  16        3.03        8.75     18.55 o 
  -8   4  16     2655.39     2898.17     68.97 o 
  -7   4  16     1488.28     1381.72     43.32 o 
  -6   4  16    10996.50    11514.68    209.84 o 
  -5   4  16      845.18      658.87     29.21 o 
  -4   4  16      193.39      198.26     20.93 o 
  -3   4  16      149.66      147.30     19.09 o 
  -2   4  16     2108.69     2308.83     55.67 o 
  -1   4  16       16.36       18.48     16.94 o 
   0   4  16      124.42       71.26     17.04 o 
   1   4  16      364.03      372.57     23.58 o 
   2   4  16       26.69       36.26     31.95 o 
   3   4  16        5.16      -17.82     17.82 o 
   4   4  16       78.78       88.24     20.57 o 
   5   4  16       93.69       88.02     25.75 o 
   6   4  16       71.39      156.75     30.24 o 
   7   4  16        2.72        4.41     42.00 o 
   8   4  16      904.98     1023.13     51.46 o 
   9   4  16      155.26      153.31     30.96 o 
  10   4  16      168.28      230.77     36.04 o 
 -16   5  16       29.57       14.57     30.06 o 
 -15   5  16      295.26      350.39     38.24 o 
 -14   5  16      321.41      311.55     35.96 o 
 -13   5  16       18.48      -35.57     41.36 o 
 -12   5  16      131.90      134.32     28.36 o 
 -11   5  16      358.33      451.43     29.27 o 
 -10   5  16        6.81        7.92     19.91 o 
  -9   5  16      426.93      431.01     27.78 o 
  -8   5  16      184.34      218.93     23.21 o 
  -7   5  16     2256.00     2471.00     61.69 o 
  -6   5  16     1104.29     1054.39     36.85 o 
  -5   5  16     1347.44     1308.98     40.43 o 
  -4   5  16     1620.45     1550.42     44.18 o 
  -3   5  16       27.81       30.01     28.07 o 
  -2   5  16     1125.32     1029.03     66.18 o 
  -1   5  16      631.96      598.76     30.74 o 
   0   5  16      523.01      441.26     24.23 o 
   1   5  16      347.11      383.58     44.21 o 
   2   5  16      191.87      228.44     30.15 o 
   3   5  16      376.49      360.69     24.50 o 
   4   5  16      258.33      236.12     22.85 o 
   5   5  16      358.93      407.49     27.85 o 
   6   5  16      454.08      394.94     27.93 o 
   7   5  16      121.38      103.50     27.51 o 
   8   5  16      201.21      125.78     38.82 o 
   9   5  16      144.30      106.46     30.24 o 
 -15   6  16      119.65      215.26     43.27 o 
 -14   6  16      424.26      372.35     39.60 o 
 -13   6  16       71.09       67.43     29.24 o 
 -12   6  16       37.21       21.00     27.00 o 
 -11   6  16       54.58       39.84     26.95 o 
 -10   6  16       40.43       37.03     27.72 o 
  -9   6  16       21.72       -5.94     28.00 o 
  -8   6  16     1649.07     1721.36     76.05 o 
  -7   6  16      546.87      502.22     27.72 o 
  -6   6  16        6.89        7.72     17.92 o 
  -5   6  16     1069.67     1054.77     35.95 o 
  -4   6  16      166.13      156.66     20.14 o 
  -3   6  16     1038.38     1039.40     35.30 o 
  -2   6  16      494.21      500.62     35.64 o 
  -1   6  16        8.14       -6.11     14.96 o 
   0   6  16        1.75       17.96     16.14 o 
   1   6  16      358.25      345.85     22.21 o 
   2   6  16      554.51      610.60     28.22 o 
   3   6  16      480.50      560.00     29.40 o 
   4   6  16       37.22       80.73     20.51 o 
   5   6  16      313.65      232.11     23.78 o 
   6   6  16      377.24      456.36     29.73 o 
   7   6  16     1124.81     1068.53     67.45 o 
   8   6  16      164.02      222.62     33.32 o 
 -14   7  16       41.55       59.23     33.26 o 
 -13   7  16      337.20      324.75     39.08 o 
 -12   7  16        4.78      -26.73     34.36 o 
 -11   7  16       12.34       26.73     27.90 o 
 -10   7  16     1132.11     1058.66     53.45 o 
  -9   7  16      127.42      194.30     60.45 o 
  -8   7  16      767.59      747.08     50.91 o 
  -7   7  16     1901.80     1870.58     62.38 o 
  -6   7  16       13.62       13.72     22.55 o 
  -5   7  16      936.81      867.64     38.37 o 
  -4   7  16      630.99      693.75     33.14 o 
  -3   7  16       22.47       30.20     17.01 o 
  -2   7  16        0.64        5.72     15.75 o 
  -1   7  16      112.73       90.10     26.54 o 
   0   7  16     1284.68     1193.79     54.44 o 
   1   7  16       29.68       55.39     25.15 o 
   2   7  16       39.93       25.41     17.22 o 
   3   7  16      169.46      175.29     21.17 o 
   4   7  16      243.33      264.92     32.45 o 
   5   7  16      374.58      587.42     50.27 o 
   6   7  16      293.84      316.70     31.80 o 
   7   7  16      170.85      287.36     29.34 o 
 -13   8  16       61.54       74.45     32.36 o 
 -12   8  16      118.18      113.27     32.76 o 
 -11   8  16       10.90       17.24     27.85 o 
 -10   8  16       19.80       50.46     28.74 o 
  -9   8  16      289.74      349.24     73.82 o 
  -8   8  16      471.09      512.01     35.78 o 
  -7   8  16      131.33      140.47     26.29 o 
  -6   8  16      628.94      618.71     35.31 o 
  -5   8  16      143.26      179.56     23.89 o 
  -4   8  16      261.94      269.81     49.64 o 
  -3   8  16      346.94      324.54     49.64 o 
  -2   8  16       48.84       25.45     40.73 o 
   0   8  16      483.29      512.90     56.00 o 
   1   8  16      601.17      464.54     56.00 o 
   2   8  16       20.55       86.54     45.82 o 
   3   8  16       59.18       80.18     42.00 o 
   4   8  16        0.71      -10.48     28.99 o 
   5   8  16        2.04      -18.14     28.76 o 
   6   8  16        3.23       71.74     24.40 o 
 -11   9  16       22.86       45.32     25.41 o 
 -10   9  16      550.88      676.32     44.91 o 
  -9   9  16     1816.76     1825.58     67.53 o 
  -8   9  16        0.79      -25.01     25.01 o 
  -7   9  16      238.41      252.34     25.76 o 
  -6   9  16     2855.22     2917.15     71.91 o 
  -5   9  16        3.84       -3.18     28.80 o 
  -4   9  16      362.42      341.66     52.18 o 
  -3   9  16        2.92       24.34     28.34 o 
  -2   9  16      598.75      589.39     45.39 o 
  -1   9  16       78.15       70.00     44.54 o 
   0   9  16      144.03      143.78     31.94 o 
   1   9  16      399.35      412.73     81.45 o 
   2   9  16      151.14      158.79     63.64 o 
   3   9  16        0.08        0.18     28.76 o 
   4   9  16      877.92      728.31     52.89 o 
  -8  10  16       34.03        1.97     26.60 o 
  -7  10  16      466.07      471.59     35.73 o 
  -6  10  16        0.23      -15.75     28.76 o 
  -5  10  16     1043.56     1017.64     56.70 o 
  -4  10  16        6.89       -0.64     30.60 o 
  -3  10  16       65.70       94.14     31.04 o 
  -2  10  16      466.31      500.33     43.20 o 
  -1  10  16      345.91      244.36     57.27 o 
   0  10  16      190.43      185.19     34.16 o 
   1  10  16      125.26      136.76     36.44 o 
 -17   0  17        0.35      -20.36     45.82 o 
 -15   0  17      188.57       98.00     44.54 o 
 -13   0  17       48.41       29.27     39.45 o 
 -11   0  17      226.86      254.54     44.54 o 
  -9   0  17     1770.09     1463.61     80.18 o 
  -7   0  17     2152.85     2027.42     94.18 o 
  -5   0  17     4324.23     4017.93    150.18 o 
  -3   0  17     3868.92     3572.49    136.18 o 
  -1   0  17     8650.98     7949.32    262.18 o 
   1   0  17      403.63      297.81     42.00 o 
   3   0  17     1470.94     1336.34     75.09 o 
   5   0  17      492.80      467.08     53.45 o 
   7   0  17      128.37       43.27     38.18 o 
   9   0  17     1045.76      959.62     73.82 o 
 -17   1  17       60.56       26.73     32.40 o 
 -16   1  17       77.35       58.47     32.25 o 
 -15   1  17       38.48       65.66     31.04 o 
 -14   1  17      172.84      145.27     31.50 o 
 -13   1  17     1309.17     1185.05     55.80 o 
 -12   1  17      135.92       80.18     27.00 o 
 -11   1  17      506.02      417.43     33.89 o 
 -10   1  17      553.07      494.29     28.41 o 
  -9   1  17      999.03      974.12     42.71 o 
  -8   1  17      887.41      862.24     33.74 o 
  -7   1  17      231.95      249.66     21.95 o 
  -6   1  17     2020.48     1868.65     62.08 o 
  -5   1  17     2201.24     2265.18     54.98 o 
  -4   1  17      742.34      696.16     27.93 o 
  -3   1  17        4.43      -14.86     14.86 o 
  -2   1  17      833.54      792.34     39.08 o 
  -1   1  17       21.88        6.65     41.36 o 
   0   1  17     8145.13     7601.20    178.62 o 
   1   1  17      221.56      251.71     27.51 o 
   2   1  17     1471.92     1333.70     52.17 o 
   3   1  17      364.34      449.00     42.00 o 
   4   1  17      555.20      511.88     37.54 o 
   5   1  17        0.06       12.35     39.45 o 
   6   1  17      130.70       62.74     64.27 o 
   7   1  17       60.25       21.00     27.00 o 
   8   1  17        5.21        0.77     27.35 o 
   9   1  17       62.55       26.61     29.15 o 
  10   1  17       26.42        7.00     27.90 o 
 -17   2  17      176.90      168.08     35.10 o 
 -16   2  17      237.07      270.52     51.54 o 
 -15   2  17       17.11       -0.97     33.09 o 
 -14   2  17       64.90       73.83     23.42 o 
 -13   2  17      410.31      322.78     28.61 o 
 -12   2  17      220.88      287.33     26.92 o 
 -11   2  17      280.81      223.95     24.39 o 
 -10   2  17     2889.54     2952.80     86.12 o 
  -9   2  17      343.64      279.69     24.23 o 
  -8   2  17      985.05     1168.00     39.64 o 
  -7   2  17      762.76      789.76     60.43 o 
  -6   2  17      583.86      610.58     29.92 o 
  -5   2  17      192.89      184.99     25.15 o 
  -4   2  17      577.83      562.75     52.25 o 
  -3   2  17      206.71      214.40     25.66 o 
  -2   2  17       31.60       29.20     16.52 o 
  -1   2  17       17.03       -0.86     16.34 o 
   0   2  17       16.78       89.66     22.36 o 
   1   2  17      737.44      634.42     35.86 o 
   2   2  17       27.73      143.70     27.35 o 
   3   2  17      421.04      374.01     54.73 o 
   4   2  17      809.89      853.12     43.47 o 
   5   2  17      210.98      241.73     48.36 o 
   6   2  17      861.47     1281.02     56.11 o 
   7   2  17      974.72      806.34     47.59 o 
   8   2  17      777.14      810.41     47.99 o 
   9   2  17      165.50      135.18     32.40 o 
  10   2  17        9.33       -2.64     64.27 o 
 -17   3  17       24.11       62.36     48.36 o 
 -16   3  17        7.92       -2.70     38.43 o 
 -15   3  17      234.86      281.04     29.52 o 
 -14   3  17       65.77       43.10     24.86 o 
 -13   3  17      176.96      255.01     34.99 o 
 -12   3  17        5.86       10.46     20.96 o 
 -11   3  17      988.28      906.59     37.96 o 
 -10   3  17       34.92       30.16     19.81 o 
  -9   3  17     2663.54     2651.70     66.59 o 
  -8   3  17       29.58       21.69     19.08 o 
  -7   3  17        8.31       -8.27     18.29 o 
  -6   3  17      950.44      906.17     33.98 o 
  -5   3  17      600.40      574.65     31.34 o 
  -4   3  17     3908.51     3698.82     98.69 o 
  -3   3  17       39.19       38.07     17.74 o 
  -2   3  17       16.19        9.55     16.80 o 
  -1   3  17       64.84       47.40     17.93 o 
   0   3  17     1338.07     1217.92     41.71 o 
   1   3  17      390.54      596.31     28.91 o 
   2   3  17     2270.97     2186.94     56.38 o 
   3   3  17      150.78      154.90     26.45 o 
   4   3  17      533.42      577.87     51.54 o 
   5   3  17      730.06      941.54     47.19 o 
   6   3  17      940.44      899.11     47.09 o 
   7   3  17      370.97      367.24     49.00 o 
   8   3  17       81.81      103.69     30.44 o 
   9   3  17      376.59      388.86     38.95 o 
 -16   4  17       98.38      108.34     35.06 o 
 -15   4  17       72.84       29.27     29.70 o 
 -14   4  17      141.98      198.03     26.20 o 
 -13   4  17       13.94      -21.21     21.21 o 
 -12   4  17      204.07      245.95     26.37 o 
 -11   4  17        3.98       39.99     32.57 o 
 -10   4  17      292.92      299.79     25.92 o 
  -9   4  17      958.11      902.96     36.63 o 
  -8   4  17      605.77      543.60     29.03 o 
  -7   4  17      742.09      602.45     29.48 o 
  -6   4  17      791.47      835.07     33.38 o 
  -5   4  17      118.42       88.17     20.03 o 
  -4   4  17     1685.02     1744.92    105.60 o 
  -3   4  17        4.95       13.58     21.37 o 
  -2   4  17     1616.02     1634.15     54.00 o 
  -1   4  17     1189.39     1069.86     35.91 o 
   0   4  17      124.32      157.65     19.62 o 
   1   4  17     1919.06     1735.30     64.05 o 
   2   4  17      278.91      360.58     24.86 o 
   3   4  17       38.65       50.44     19.91 o 
   4   4  17      160.54      146.58     26.45 o 
   5   4  17     1080.90     1070.64     49.22 o 
   6   4  17        0.74       -5.23     27.36 o 
   7   4  17       85.28       65.27     28.63 o 
   8   4  17       22.09       23.70     28.25 o 
   9   4  17       14.79       45.19     30.14 o 
 -16   5  17      239.49      263.83     38.05 o 
 -15   5  17        2.85       17.94     29.24 o 
 -14   5  17      290.26      277.57     44.54 o 
 -13   5  17      310.05      376.76     37.80 o 
 -12   5  17       17.81       38.42     24.35 o 
 -11   5  17       44.46       36.91     21.23 o 
 -10   5  17      240.09      226.28     38.04 o 
  -9   5  17       42.96       43.45     20.38 o 
  -8   5  17      538.70      524.64     29.78 o 
  -7   5  17       21.46       61.29     33.64 o 
  -6   5  17       23.62       40.52     19.64 o 
  -5   5  17     2159.05     2102.66     55.12 o 
  -4   5  17      120.63      113.79     19.77 o 
  -3   5  17      361.48      317.00     26.56 o 
  -2   5  17      103.01       81.01     18.87 o 
  -1   5  17      396.38      319.03     23.52 o 
   0   5  17      762.27      669.28     29.72 o 
   1   5  17       14.54       77.88     19.42 o 
   2   5  17      290.59      272.89     31.07 o 
   3   5  17        2.97       -5.28     18.89 o 
   4   5  17      290.15      258.66     26.17 o 
   5   5  17       19.82       14.39     28.64 o 
   6   5  17       22.03       -1.76     27.36 o 
   7   5  17      126.80      139.97     45.18 o 
   8   5  17       89.84       82.91     29.97 o 
 -15   6  17      296.36      296.99     46.45 o 
 -14   6  17      299.66      278.18     37.67 o 
 -13   6  17       91.88      118.85     31.94 o 
 -12   6  17      302.30      242.36     34.20 o 
 -11   6  17        2.93        7.66     26.95 o 
 -10   6  17      947.16      849.48     45.28 o 
  -9   6  17      238.08      234.04     24.84 o 
  -8   6  17      995.57     1069.75     39.93 o 
  -7   6  17        6.09      -17.32     25.08 o 
  -6   6  17      484.43      480.74     27.98 o 
  -5   6  17      218.33      226.73     22.38 o 
  -4   6  17       81.63       89.43     19.42 o 
  -3   6  17      628.17      569.59     27.76 o 
  -2   6  17        0.79       22.48     16.98 o 
  -1   6  17      103.26       64.48     21.40 o 
   0   6  17      163.75      149.84     20.02 o 
   1   6  17       63.38       90.61     19.26 o 
   2   6  17     1769.87     1733.78     49.44 o 
   3   6  17      349.77      333.45     25.60 o 
   4   6  17      167.08      251.30     24.12 o 
   5   6  17      120.19      101.61     22.47 o 
   6   6  17      274.66      384.46     49.64 o 
   7   6  17      257.72      283.33     33.52 o 
 -14   7  17        3.92      -23.79     49.64 o 
 -13   7  17      171.34      158.48     37.54 o 
 -12   7  17       62.47      -10.32     52.18 o 
 -11   7  17        0.85       29.43     28.34 o 
 -10   7  17      205.29      230.15     31.34 o 
  -9   7  17     3594.94     3815.86    107.59 o 
  -8   7  17       64.27       80.80     27.51 o 
  -7   7  17      358.21      377.98     32.40 o 
  -6   7  17       76.27       86.11     59.82 o 
  -5   7  17      101.30       93.80     24.01 o 
  -4   7  17        2.25       38.67     25.45 o 
  -3   7  17        6.06       24.46     17.51 o 
  -2   7  17      105.68       98.09     20.62 o 
  -1   7  17      153.58      204.91     24.00 o 
   0   7  17       42.57       42.38     17.56 o 
   1   7  17       32.92       19.85     17.14 o 
   2   7  17       14.12        3.62     18.67 o 
   3   7  17      122.46      117.49     24.44 o 
   4   7  17     1118.91     1106.07     47.67 o 
   5   7  17      174.01      212.68     30.13 o 
   6   7  17      142.15      129.36     29.34 o 
 -12   8  17      327.31      285.46     36.60 o 
 -11   8  17      219.94      192.95     33.63 o 
 -10   8  17       75.95       99.97     29.66 o 
  -9   8  17      841.59      932.10     48.62 o 
  -8   8  17        1.72      -11.57     25.07 o 
  -7   8  17      118.66      178.77     71.91 o 
  -6   8  17       19.57       80.92     24.70 o 
  -5   8  17      399.88      376.24     29.86 o 
  -4   8  17      186.89      134.91     44.54 o 
  -3   8  17       31.80      -29.27     39.45 o 
  -1   8  17        5.04       26.73     38.18 o 
   0   8  17      135.41      210.00     49.64 o 
   1   8  17      251.79      267.27     49.64 o 
   2   8  17        0.01        1.27     39.45 o 
   3   8  17      157.57      176.91     47.09 o 
   4   8  17       52.85       93.76     33.52 o 
   5   8  17     1324.92     1358.87    147.63 o 
 -10   9  17      672.64      665.25     45.24 o 
  -9   9  17       49.91      107.21     33.73 o 
  -8   9  17        1.28       -0.59     26.82 o 
  -7   9  17      345.45      420.54     40.07 o 
  -6   9  17      375.70      442.50     28.41 o 
  -5   9  17      379.99      377.99     57.27 o 
  -4   9  17       15.95      -34.36     42.00 o 
  -3   9  17       81.33       78.91     45.82 o 
  -2   9  17        0.16      -16.55     36.91 o 
  -1   9  17      251.27      327.07     39.98 o 
   0   9  17       19.90        5.99     31.04 o 
   1   9  17       75.45      103.05     32.76 o 
   2   9  17      161.39      191.23     35.96 o 
   3   9  17        0.47       68.05     33.52 o 
  -6  10  17      214.69      187.37     36.37 o 
  -5  10  17      523.47      466.43     81.45 o 
  -4  10  17       20.07      -17.41     29.24 o 
  -3  10  17        5.73       14.64     30.60 o 
  -2  10  17       65.70      124.73     49.64 o 
  -1  10  17      589.65      644.62     67.45 o 
 -16   0  18     1175.03     1154.34     85.27 o 
 -14   0  18      330.28      363.99     53.45 o 
 -12   0  18     3754.88     3897.03    159.09 o 
 -10   0  18     4348.09     4051.02    159.09 o 
  -8   0  18     3111.07     3147.40    129.82 o 
  -6   0  18      729.13      893.44     59.82 o 
  -4   0  18     1419.79     1527.25     80.18 o 
   0   0  18       48.79       25.45     34.36 o 
   2   0  18        8.25       43.27     35.64 o 
   4   0  18      154.18      234.18     44.54 o 
   6   0  18      252.93      255.81     45.82 o 
   8   0  18       93.13       68.73     43.27 o 
 -17   1  18        4.87      -27.96     30.14 o 
 -16   1  18       14.84       16.82     33.09 o 
 -15   1  18      482.50      496.36     44.54 o 
 -14   1  18      107.01       61.09     28.80 o 
 -13   1  18       11.39      -14.97     28.00 o 
 -12   1  18       62.38       49.59     26.54 o 
 -11   1  18      244.04      307.37     37.54 o 
 -10   1  18        2.94      -22.94     22.94 o 
  -9   1  18      149.33      228.67     28.80 o 
  -8   1  18      776.23      621.12     38.70 o 
  -7   1  18       45.89       46.06     31.18 o 
  -6   1  18     3693.71     3233.93     91.78 o 
  -5   1  18      954.43      978.75     44.49 o 
  -4   1  18     1250.26     1039.71     56.64 o 
  -3   1  18       23.31        3.82     30.54 o 
  -2   1  18     1173.57     1081.83     45.87 o 
  -1   1  18      141.86      281.37     28.76 o 
   0   1  18      539.98      483.28     33.74 o 
   1   1  18      203.92      213.46     27.85 o 
   2   1  18      311.35      295.32     54.09 o 
   3   1  18       57.27       63.44     23.73 o 
   4   1  18      125.75      168.58     28.76 o 
   5   1  18        0.39        0.57     25.15 o 
   6   1  18        3.42       23.51     26.45 o 
   7   1  18      103.89      123.45     30.60 o 
   8   1  18      402.61      434.46     56.64 o 
   9   1  18      159.96      227.00     46.45 o 
 -17   2  18       13.19       32.47     34.16 o 
 -16   2  18      104.04      143.06     36.44 o 
 -15   2  18        1.34       30.19     29.24 o 
 -14   2  18      142.11       65.54     28.80 o 
 -13   2  18     1074.40      954.78     71.27 o 
 -12   2  18        1.97       13.48     21.24 o 
 -11   2  18      918.49      755.92     35.42 o 
 -10   2  18      471.69      395.35     31.39 o 
  -9   2  18     1689.31     1544.39     65.54 o 
  -8   2  18      172.48      170.48     22.76 o 
  -7   2  18      420.80      348.12     25.47 o 
  -6   2  18     1362.80     1258.42     40.85 o 
  -5   2  18       10.88      -16.80     16.80 o 
  -4   2  18      884.18      846.59     32.54 o 
  -3   2  18     2761.41     2463.63     59.86 o 
  -2   2  18       31.05       18.26     21.92 o 
  -1   2  18     2338.85     2089.11     67.73 o 
   0   2  18       75.67       74.82     23.35 o 
   1   2  18     2158.91     1883.68    108.82 o 
   2   2  18       68.34       79.36     25.15 o 
   3   2  18        0.67      -17.33     23.19 o 
   4   2  18      128.61      106.61     29.27 o 
   5   2  18      869.08      742.12     43.99 o 
   6   2  18      210.76      328.06     53.45 o 
   7   2  18        0.02      -19.22     26.54 o 
   8   2  18        0.07       -4.35     26.95 o 
   9   2  18       49.71       29.59     32.45 o 
 -16   3  18      147.95      166.71     36.00 o 
 -15   3  18      201.99      183.40     47.09 o 
 -14   3  18      334.53      320.10     30.11 o 
 -13   3  18      116.59      126.37     27.99 o 
 -12   3  18      435.15      415.98     33.55 o 
 -11   3  18        3.47      -12.95     20.22 o 
 -10   3  18      976.07     1041.23     40.15 o 
  -9   3  18      252.17      220.07     24.00 o 
  -8   3  18        1.77      -18.18     18.18 o 
  -7   3  18        2.95       -7.41     19.18 o 
  -6   3  18       22.55       -8.08     18.55 o 
  -5   3  18     3761.11     3669.05     98.96 o 
  -4   3  18      801.36      723.33     30.74 o 
  -3   3  18      544.97      517.01     27.31 o 
  -2   3  18        0.32      -17.07     17.07 o 
  -1   3  18       63.43       63.06     19.48 o 
   0   3  18     5426.24     4938.44    102.73 o 
   1   3  18       10.38       33.66     22.62 o 
   2   3  18       57.11       44.23     25.45 o 
   3   3  18      379.42      426.33     34.55 o 
   4   3  18      713.71      597.14     82.73 o 
   5   3  18       29.61       67.30     26.95 o 
   6   3  18      379.88      319.63     34.57 o 
   7   3  18       23.79      113.28     30.44 o 
   8   3  18        2.74       -4.06     28.63 o 
   9   3  18      154.95      152.15     42.00 o 
 -16   4  18      155.67      102.30     50.27 o 
 -15   4  18       73.26       77.32     31.04 o 
 -14   4  18      999.19     1063.64     44.79 o 
 -13   4  18       22.29       22.67     25.25 o 
 -12   4  18     1872.57     1928.58     58.78 o 
 -11   4  18       25.90       61.32     22.14 o 
 -10   4  18      442.09      462.06     29.39 o 
  -9   4  18       92.31      112.67     21.97 o 
  -8   4  18       99.04      126.62     25.95 o 
  -7   4  18      260.86      245.13     23.54 o 
  -6   4  18       24.18       21.70     19.53 o 
  -5   4  18     1031.21     1032.35     44.95 o 
  -4   4  18     1470.90     1633.82     57.07 o 
  -3   4  18      439.31      414.73     27.94 o 
  -2   4  18      754.00      871.32     34.38 o 
  -1   4  18      221.95      168.50     21.40 o 
   0   4  18      389.04      443.75     26.69 o 
   1   4  18       15.05       26.28     19.66 o 
   2   4  18      975.55     1051.55     38.09 o 
   3   4  18      305.34      346.95     32.72 o 
   4   4  18      356.69      463.16     69.36 o 
   5   4  18        8.36       53.00     26.45 o 
   6   4  18        2.85       18.07     26.82 o 
   7   4  18       10.62       -8.69     28.08 o 
   8   4  18      193.61      285.87     37.51 o 
 -15   5  18        3.26       40.26     34.16 o 
 -14   5  18       50.67      -17.94     28.25 o 
 -13   5  18      122.54      116.82     45.82 o 
 -12   5  18       10.41       22.53     22.62 o 
 -11   5  18      332.43      333.30     33.86 o 
 -10   5  18       47.90       58.76     26.35 o 
  -9   5  18     2115.86     2214.08     60.65 o 
  -8   5  18       75.35       96.33     21.86 o 
  -7   5  18      290.71      292.81     25.34 o 
  -6   5  18       71.33       63.00     20.09 o 
  -5   5  18       24.68       28.00     19.64 o 
  -4   5  18      643.20      615.25     29.78 o 
  -3   5  18      203.66      257.69     23.20 o 
  -2   5  18     1375.79     1274.48     40.95 o 
  -1   5  18      322.39      339.10     25.09 o 
   0   5  18     6930.23     6611.96    131.64 o 
   1   5  18       94.96       91.55     20.94 o 
   2   5  18      641.92      632.84     31.46 o 
   3   5  18      271.71      201.97     32.91 o 
   4   5  18        4.20      -13.39     32.45 o 
   5   5  18       83.43       16.70     31.82 o 
   6   5  18       23.95       41.20     28.13 o 
   7   5  18      401.27      397.13     36.60 o 
 -14   6  18     1210.97     1245.60     62.82 o 
 -13   6  18      428.67      495.19     47.09 o 
 -12   6  18       66.65      113.45     31.46 o 
 -11   6  18      452.53      412.75     38.18 o 
 -10   6  18       29.74       13.89     26.45 o 
  -9   6  18       19.75       31.42     25.35 o 
  -8   6  18       78.62       66.27     30.62 o 
  -7   6  18      385.07      403.19     27.84 o 
  -6   6  18      211.95      191.17     25.86 o 
  -5   6  18       13.26       18.87     35.35 o 
  -4   6  18      520.67      613.03     29.91 o 
  -3   6  18       37.25       73.72     28.00 o 
  -2   6  18       10.61       23.70     24.41 o 
  -1   6  18      284.78      305.03     24.15 o 
   0   6  18      171.90      183.47     21.69 o 
   1   6  18      248.18      302.87     24.47 o 
   2   6  18       31.28       10.80     19.40 o 
   3   6  18        0.16       12.03     19.75 o 
   4   6  18       59.97      113.93     22.85 o 
   5   6  18      107.01      175.06     66.82 o 
   6   6  18        3.24       36.15     27.72 o 
 -13   7  18      934.95      981.09     55.71 o 
 -12   7  18      218.14      225.36     34.96 o 
 -11   7  18        0.23       -3.09     45.82 o 
 -10   7  18      501.10      541.38     39.86 o 
  -9   7  18       89.03       59.52     28.42 o 
  -8   7  18        8.84        1.84     25.36 o 
  -7   7  18      401.68      461.74     35.45 o 
  -6   7  18       52.87       46.37     25.36 o 
  -5   7  18       78.58       57.05     29.27 o 
  -4   7  18      593.34      660.62     36.73 o 
  -3   7  18      253.36      252.00     31.82 o 
  -2   7  18      227.42      190.28     21.28 o 
  -1   7  18        9.92       17.87     17.58 o 
   0   7  18       71.90       72.77     24.84 o 
   1   7  18        4.66        3.99     22.34 o 
   2   7  18        9.49      -38.39     58.54 o 
   3   7  18       43.38       58.37     25.36 o 
   4   7  18     1103.62      961.10     46.46 o 
   5   7  18        4.81      -15.27     34.36 o 
 -11   8  18      326.82      380.18     39.08 o 
 -10   8  18      751.79      860.77     63.64 o 
  -9   8  18      238.38      278.70     45.18 o 
  -8   8  18        7.28       19.55     33.73 o 
  -7   8  18     1070.78     1115.46     50.91 o 
  -6   8  18      626.67      608.16     38.12 o 
  -5   8  18      134.30      102.80     38.82 o 
  -4   8  18       14.92       12.41     23.51 o 
  -3   8  18       83.47       80.18     44.54 o 
  -2   8  18       12.84       58.54     43.27 o 
  -1   8  18     1342.56     1271.43     84.00 o 
   0   8  18        4.22       50.91     42.00 o 
   1   8  18        2.40      -15.27     38.18 o 
   2   8  18      134.48      126.00     44.54 o 
   3   8  18       53.02       34.36     42.00 o 
  -9   9  18      859.07      786.43     69.36 o 
  -8   9  18      421.93      423.20     53.45 o 
  -7   9  18     1336.07     1338.06     55.91 o 
  -6   9  18       35.56       40.47     27.53 o 
  -5   9  18      415.19      558.72     63.64 o 
  -4   9  18      280.12      215.09     53.45 o 
  -3   9  18      124.73      204.91     54.73 o 
  -2   9  18      241.42      262.18     49.64 o 
  -1   9  18       11.67      -26.73     43.27 o 
   0   9  18      533.55      590.69    109.45 o 
   1   9  18        1.23       48.38     32.36 o 
 -17   0  19       23.01       43.27     47.09 o 
 -15   0  19       69.46       89.09     48.36 o 
 -13   0  19      308.43      324.54     50.91 o 
 -11   0  19     2307.19     2203.05    108.18 o 
  -9   0  19     1355.01     1223.07     76.36 o 
  -7   0  19     1298.73     1496.70     81.45 o 
  -5   0  19      313.30      227.81     39.45 o 
  -3   0  19    10008.29     9682.75    316.90 o 
  -1   0  19     1676.78     1657.06     84.00 o 
   1   0  19      231.67      311.81     45.82 o 
   3   0  19      131.46       73.82     39.45 o 
   5   0  19       60.58       75.09     38.18 o 
   7   0  19       73.31       40.73     39.45 o 
 -16   1  19        0.03       -9.55     30.60 o 
 -15   1  19      327.61      370.38     39.57 o 
 -14   1  19        0.16        6.45     36.91 o 
 -13   1  19      961.36      887.50     50.79 o 
 -12   1  19      114.63       97.03     30.44 o 
 -11   1  19       42.81        8.27     27.00 o 
 -10   1  19      639.22      595.42     40.47 o 
  -9   1  19      612.49      488.52     36.90 o 
  -8   1  19     1046.38      924.75     72.54 o 
  -7   1  19       37.97       15.27     31.82 o 
  -6   1  19      842.03      767.11     40.94 o 
  -5   1  19     2267.09     2346.09     74.21 o 
  -4   1  19      683.85      629.63     54.73 o 
  -3   1  19     2560.56     2556.81    169.91 o 
  -2   1  19     3145.58     2788.79     83.64 o 
  -1   1  19      179.16      279.73     35.64 o 
   0   1  19       43.04       18.37     23.84 o 
   1   1  19        6.69        7.64     23.40 o 
   2   1  19      240.65      193.02     29.70 o 
   3   1  19        0.28        5.25     24.64 o 
   4   1  19       97.21       90.03     27.85 o 
   5   1  19      102.38      177.12     32.36 o 
   6   1  19       88.46       84.85     29.53 o 
   7   1  19       48.34       30.88     27.44 o 
   8   1  19       40.36       34.67     64.91 o 
 -16   2  19     1232.71     1334.39     65.68 o 
 -15   2  19      222.40      236.19     37.27 o 
 -14   2  19      994.93      919.69     52.64 o 
 -13   2  19        5.07      -20.22     27.72 o 
 -12   2  19     2327.64     2423.81     84.14 o 
 -11   2  19        0.46       -7.79     26.45 o 
 -10   2  19        6.54       28.00     26.10 o 
  -9   2  19      326.50      298.98     54.09 o 
  -8   2  19       12.15       -3.89     23.35 o 
  -7   2  19      183.58      134.89     26.54 o 
  -6   2  19        0.35        8.30     32.45 o 
  -5   2  19      485.06      398.11     32.36 o 
  -4   2  19      236.13      278.38     30.54 o 
  -3   2  19      566.18      543.09     35.86 o 
  -2   2  19     1080.92     1006.41     63.00 o 
  -1   2  19        3.13       19.87     23.19 o 
   0   2  19      418.16      440.93     33.52 o 
   1   2  19       19.20       30.07     40.73 o 
   2   2  19        4.64       -8.96     23.35 o 
   3   2  19      412.77      437.41     36.77 o 
   4   2  19        9.07      -23.19     23.19 o 
   5   2  19      835.16      761.87     45.79 o 
   6   2  19      762.42      818.61     48.89 o 
   7   2  19      180.66      149.32     30.96 o 
   8   2  19      389.95      488.99     43.20 o 
 -16   3  19       77.21       62.62     33.74 o 
 -15   3  19      386.87      448.22     42.68 o 
 -14   3  19       68.45      121.05     56.00 o 
 -13   3  19      400.96      456.73     39.60 o 
 -12   3  19       42.63       87.68     28.17 o 
 -11   3  19      638.80      756.37     63.39 o 
 -10   3  19        1.80        7.85     21.70 o 
  -9   3  19        6.16       26.03     22.33 o 
  -8   3  19      364.40      397.47     31.11 o 
  -7   3  19       17.99       60.83     29.64 o 
  -6   3  19       85.51      117.52     23.90 o 
  -5   3  19      519.13      576.96     37.27 o 
  -4   3  19     1360.23     1161.00     40.06 o 
  -3   3  19       81.07       38.72     19.53 o 
  -2   3  19     2855.00     2675.58     81.14 o 
  -1   3  19       72.73      100.90     25.91 o 
   0   3  19     1043.74      984.16     45.47 o 
   1   3  19       54.69      103.18     25.68 o 
   2   3  19        3.18       -0.74     23.73 o 
   3   3  19       75.69      100.03     26.82 o 
   4   3  19      930.96      936.23     48.89 o 
   5   3  19      455.83      406.88     36.77 o 
   6   3  19      692.57      669.19     44.89 o 
   7   3  19       50.43      125.16     50.27 o 
   8   3  19      175.00       79.10     31.94 o 
 -15   4  19      156.14      179.45     49.64 o 
 -14   4  19      256.07      249.53     30.05 o 
 -13   4  19      366.49      346.57     31.84 o 
 -12   4  19       14.76       15.44     23.44 o 
 -11   4  19      159.46      203.59     31.19 o 
 -10   4  19      160.08      187.90     26.39 o 
  -9   4  19        8.56       14.98     20.55 o 
  -8   4  19      228.74      269.98     25.47 o 
  -7   4  19       29.13       29.90     26.85 o 
  -6   4  19        1.12      -11.26     19.66 o 
  -5   4  19      758.65      663.28     31.16 o 
  -4   4  19        0.94        0.27     19.44 o 
  -3   4  19     6219.10     5840.20    118.84 o 
  -2   4  19      183.98      182.04     23.15 o 
  -1   4  19     1702.29     1624.37     48.48 o 
   0   4  19      388.00      420.72     27.04 o 
   1   4  19      922.86      906.90     48.36 o 
   2   4  19      346.63      287.86     31.15 o 
   3   4  19       45.09       41.02     24.77 o 
   4   4  19      107.88      118.91     28.25 o 
   5   4  19       30.67       10.22     27.35 o 
   6   4  19       10.98      -12.64     26.05 o 
   7   4  19      188.53      186.52     33.15 o 
 -14   5  19       76.83       78.67     57.91 o 
 -13   5  19      546.97      697.46     59.18 o 
 -12   5  19      297.65      301.06     29.84 o 
 -11   5  19       11.33       24.07     22.68 o 
 -10   5  19      213.08      231.72     26.81 o 
  -9   5  19      273.99      253.68     26.50 o 
  -8   5  19        6.69       31.16     21.33 o 
  -7   5  19       66.74       73.47     22.40 o 
  -6   5  19       43.88       52.72     21.90 o 
  -5   5  19      771.41      700.73     35.87 o 
  -4   5  19     1442.25     1353.88     53.09 o 
  -3   5  19        6.65       24.05     19.44 o 
  -2   5  19      115.27       57.56     26.47 o 
  -1   5  19       80.75      188.35     22.74 o 
   0   5  19      341.73      325.32     51.41 o 
   1   5  19      615.52      733.52     33.52 o 
   2   5  19        0.81       22.22     32.45 o 
   3   5  19      110.58       82.34     26.26 o 
   4   5  19       91.13      155.63     29.97 o 
   5   5  19      130.66      160.14     61.09 o 
   6   5  19       21.85       60.25     29.24 o 
 -13   6  19        1.77        6.69     55.36 o 
 -12   6  19      181.03      207.20     34.16 o 
 -11   6  19        3.87      -28.00     28.00 o 
 -10   6  19       56.30       67.92     29.66 o 
  -9   6  19      413.84      464.81     38.42 o 
  -8   6  19        0.12      -20.78     20.78 o 
  -7   6  19        9.99       20.95     21.12 o 
  -6   6  19       10.53        8.74     20.78 o 
  -5   6  19     1031.88     1030.16     38.90 o 
  -4   6  19      267.20      271.47     28.42 o 
  -3   6  19       82.84       67.22     20.74 o 
  -2   6  19        2.57      -13.35     19.95 o 
  -1   6  19     1481.54     1477.02     46.26 o 
   0   6  19      136.25      144.00     24.85 o 
   1   6  19        3.16        6.87     19.42 o 
   2   6  19      135.99      139.28     30.43 o 
   3   6  19        4.21      -15.49     29.91 o 
   4   6  19      241.27      225.92     32.11 o 
   5   6  19      274.48      283.91     39.45 o 
 -12   7  19      532.22      606.41     52.18 o 
 -11   7  19     1178.97     1329.31     60.50 o 
 -10   7  19       31.59       14.96     35.64 o 
  -9   7  19       91.36      125.88     32.11 o 
  -8   7  19       54.12       88.10     29.34 o 
  -7   7  19      130.68       88.38     27.83 o 
  -6   7  19       71.09       27.56     25.36 o 
  -5   7  19       26.18       33.97     25.19 o 
  -4   7  19      871.02      892.24     43.41 o 
  -3   7  19       11.15       -5.09     29.27 o 
  -2   7  19      980.72     1194.62     48.21 o 
  -1   7  19      284.64      254.36     28.42 o 
   0   7  19      787.09      923.95     42.36 o 
   1   7  19      159.12      146.25     28.00 o 
   2   7  19      144.83      124.45     33.73 o 
   3   7  19        0.56       51.90     27.07 o 
   4   7  19       49.25      115.82     35.64 o 
 -10   8  19      103.64       56.44     31.15 o 
  -9   8  19      729.86      807.36     52.18 o 
  -8   8  19        2.91       13.04     28.74 o 
  -7   8  19       15.00       25.43     36.91 o 
  -6   8  19     1556.99     1689.86     62.07 o 
  -5   8  19       12.15       28.08     36.91 o 
  -4   8  19       31.42       18.64     24.67 o 
  -2   8  19      305.07      249.45     49.64 o 
  -1   8  19     1233.13     1169.62     82.73 o 
   0   8  19        0.23        0.00     39.45 o 
   1   8  19      446.19      399.63     57.27 o 
   2   8  19        0.04      -21.64     43.27 o 
  -7   9  19       19.77        4.01     28.42 o 
  -6   9  19      570.08      745.81     73.82 o 
  -5   9  19       34.56       72.54     49.64 o 
  -4   9  19      524.25      530.72     70.00 o 
  -2   9  19       22.09       -3.82     42.00 o 
  -1   9  19       67.12       22.91     43.27 o 
 -16   0  20      289.50      210.00     53.45 o 
 -14   0  20     1991.23     2047.78    113.27 o 
 -12   0  20       50.17       59.82     40.73 o 
 -10   0  20      259.62      231.63     44.54 o 
  -8   0  20     1292.15     1313.43     80.18 o 
  -6   0  20        0.14      -30.54     30.54 o 
  -4   0  20       39.45      244.36     42.00 o 
  -2   0  20      496.35      496.36     49.64 o 
   0   0  20      724.78      773.81     62.36 o 
   2   0  20       17.28      -19.09     34.36 o 
   4   0  20       94.53       82.73     39.45 o 
   6   0  20      149.13      159.09     45.82 o 
 -16   1  20      125.53      141.11     35.47 o 
 -15   1  20      265.55      306.84     52.82 o 
 -14   1  20       49.56       34.59     39.45 o 
 -13   1  20      906.39      954.16     53.07 o 
 -12   1  20       22.95        1.27     29.70 o 
 -11   1  20       14.76       26.19     27.85 o 
 -10   1  20      152.73      159.91     29.66 o 
  -9   1  20      485.56      427.14     35.96 o 
  -8   1  20       10.75       18.19     24.74 o 
  -7   1  20       33.25       -1.79     29.27 o 
  -6   1  20        3.81      -35.00     35.00 o 
  -5   1  20      157.84      208.31     29.24 o 
  -4   1  20     2472.95     2275.67     74.21 o 
  -3   1  20      797.70      791.24     42.68 o 
  -2   1  20     3944.15     3675.01    104.35 o 
  -1   1  20       11.27      117.28     49.00 o 
   0   1  20      210.16      238.73     31.04 o 
   1   1  20       41.89       49.81     25.91 o 
   2   1  20       53.09       38.93     33.73 o 
   3   1  20       32.11       95.84     29.15 o 
   4   1  20      730.77      679.38     43.64 o 
   5   1  20      199.61      232.49     60.45 o 
   6   1  20       58.81       46.87     57.91 o 
   7   1  20      446.96      517.50     71.91 o 
 -16   2  20      836.30      914.20     56.70 o 
 -15   2  20      347.22      349.34     54.09 o 
 -14   2  20        1.13        6.36     30.60 o 
 -13   2  20       63.19       27.57     30.56 o 
 -12   2  20        9.88      -14.73     39.45 o 
 -11   2  20       27.26       47.98     36.91 o 
 -10   2  20      213.07      138.89     35.64 o 
  -9   2  20        6.10      -23.73     23.73 o 
  -8   2  20       67.61       58.54     27.00 o 
  -7   2  20      505.40      515.82     37.77 o 
  -6   2  20      185.66      181.61     28.25 o 
  -5   2  20      196.16      170.77     29.15 o 
  -4   2  20      426.95      508.53     36.37 o 
  -3   2  20     1212.41     1116.80     67.45 o 
  -2   2  20       11.62       49.15     24.74 o 
  -1   2  20      181.51      205.12     30.24 o 
   0   2  20      172.02      179.81     28.25 o 
   1   2  20       33.15      -23.84     23.84 o 
   2   2  20       29.93       62.38     26.45 o 
   3   2  20      455.99      351.12     35.06 o 
   4   2  20       56.63       99.00     29.91 o 
   5   2  20      108.59       44.66     36.91 o 
   6   2  20       13.13       85.27     47.73 o 
   7   2  20      139.40      140.99     34.57 o 
 -15   3  20     1156.26     1216.37     72.54 o 
 -14   3  20       81.61      110.73     32.40 o 
 -13   3  20      402.87      423.80     48.36 o 
 -12   3  20       55.94       60.79     30.06 o 
 -11   3  20      347.07      268.68     50.27 o 
 -10   3  20       57.70       38.31     26.54 o 
  -9   3  20      252.24      318.46     34.16 o 
  -8   3  20        9.87      -19.34     22.94 o 
  -7   3  20        0.29        3.82     25.20 o 
  -6   3  20     2280.75     2197.55     73.65 o 
  -5   3  20      343.15      287.55     31.86 o 
  -4   3  20      369.25      324.32     31.71 o 
  -3   3  20      104.48      162.19     27.72 o 
  -2   3  20       85.98      114.18     27.35 o 
  -1   3  20      334.47      450.73     35.13 o 
   0   3  20      154.27      155.28     30.54 o 
   1   3  20        6.81       23.65     40.73 o 
   2   3  20      208.78      187.17     29.90 o 
   3   3  20      213.08      290.55     47.09 o 
   4   3  20       65.02       65.03     30.54 o 
   5   3  20     1831.94     2172.11     79.06 o 
   6   3  20      302.25      233.25     54.09 o 
   7   3  20      245.45      387.15     40.04 o 
 -15   4  20      260.50      314.36     58.54 o 
 -14   4  20      489.51      529.47     44.10 o 
 -13   4  20       37.98       59.48     50.27 o 
 -12   4  20        5.11        3.25     23.72 o 
 -11   4  20       23.87       18.45     25.13 o 
 -10   4  20      909.00      889.11     40.40 o 
  -9   4  20      107.26       97.88     23.49 o 
  -8   4  20       46.47       21.55     21.28 o 
  -7   4  20      247.12      205.21     25.21 o 
  -6   4  20      275.22      287.05     26.78 o 
  -5   4  20      689.62      604.85     39.45 o 
  -4   4  20      646.29      628.59     37.34 o 
  -3   4  20      425.17      422.80     27.79 o 
  -2   4  20        4.21       -7.13     23.73 o 
  -1   4  20      126.30      111.64     26.82 o 
   0   4  20        5.97      -24.88     30.54 o 
   1   4  20      425.42      420.76     47.73 o 
   2   4  20        1.16       12.11     24.10 o 
   3   4  20      435.54      384.86     34.79 o 
   4   4  20      256.33      347.89     42.00 o 
   5   4  20       19.56       -3.82     50.91 o 
   6   4  20      465.82      675.15     45.79 o 
 -14   5  20      577.18      552.32     47.24 o 
 -13   5  20       82.47       69.50     35.64 o 
 -12   5  20       60.07       54.09     30.60 o 
 -11   5  20       61.24       52.60     24.23 o 
 -10   5  20      172.76      118.65     25.48 o 
  -9   5  20       38.62       11.88     23.17 o 
  -8   5  20      569.73      593.39     33.95 o 
  -7   5  20       93.11       91.68     23.20 o 
  -6   5  20      536.74      546.72     31.99 o 
  -5   5  20        3.43       35.23     25.54 o 
  -4   5  20      634.91      715.22     34.09 o 
  -3   5  20       96.51      114.24     22.14 o 
  -2   5  20     2228.20     2175.87     60.79 o 
  -1   5  20      108.59      125.30     23.14 o 
   0   5  20     1227.44     1083.93     49.53 o 
   1   5  20        7.99       22.13     32.45 o 
   2   5  20      130.99      133.14     28.63 o 
   3   5  20      355.25      277.85     32.40 o 
   4   5  20      115.48      109.83     30.24 o 
   5   5  20       53.31       27.03     28.25 o 
 -13   6  20        9.77       18.45     41.36 o 
 -12   6  20       84.23      145.84     34.57 o 
 -11   6  20      109.00       69.77     31.48 o 
 -10   6  20      379.77      381.10     46.45 o 
  -9   6  20       50.29       35.73     29.15 o 
  -8   6  20        0.33       18.64     23.00 o 
  -7   6  20      733.50      721.54     36.54 o 
  -6   6  20      399.61      442.36     32.53 o 
  -5   6  20     1221.58     1176.53     68.57 o 
  -4   6  20      132.61      136.25     28.42 o 
  -3   6  20     1261.89     1242.08     51.88 o 
  -2   6  20       39.48       37.26     21.71 o 
  -1   6  20     1817.07     1797.89     68.89 o 
   0   6  20      294.30      330.13     27.52 o 
   1   6  20        9.66        9.02     24.44 o 
   2   6  20      114.94      118.60     29.05 o 
   3   6  20       47.68       19.71     36.27 o 
   4   6  20       66.77      119.60     30.89 o 
 -11   7  20       64.19       56.84     45.18 o 
 -10   7  20      168.57      174.97     33.63 o 
  -9   7  20       51.92       97.14     32.11 o 
  -8   7  20      223.28      226.11     32.97 o 
  -7   7  20       10.19      -21.01     26.91 o 
  -6   7  20      771.00      757.33     43.09 o 
  -5   7  20      378.76      420.69     36.08 o 
  -4   7  20      115.73      101.82     34.36 o 
  -3   7  20       43.65      137.92     81.45 o 
  -2   7  20        0.68       14.78     25.99 o 
  -1   7  20      117.93      133.59     27.49 o 
   0   7  20        4.36       33.55     24.44 o 
   1   7  20       41.00       94.50     57.91 o 
   2   7  20      833.37      814.53     56.00 o 
  -9   8  20      129.96      129.01     34.06 o 
  -8   8  20       42.23      118.95     35.00 o 
  -7   8  20       75.88       43.12     28.74 o 
  -6   8  20       38.76       27.45     28.95 o 
  -5   8  20        0.27       -4.71     67.45 o 
  -4   8  20        4.22       -3.82     31.82 o 
  -3   8  20       22.21       52.18     45.82 o 
  -2   8  20       16.04        2.55     40.73 o 
  -1   8  20      306.39      355.09     57.27 o 
   0   8  20      482.74      628.72     66.18 o 
 -15   0  21       12.86       11.45     43.27 o 
 -13   0  21      305.13      323.27     53.45 o 
 -11   0  21       84.84       63.64     40.73 o 
  -9   0  21     1381.72     1266.34     81.45 o 
  -7   0  21     4498.21     3951.75    159.09 o 
  -5   0  21     3923.29     3281.04    138.72 o 
  -3   0  21      119.58       89.09     36.91 o 
  -1   0  21      412.42      411.08     52.18 o 
   1   0  21      448.51      397.08     49.64 o 
   3   0  21     1213.62     1217.98     82.73 o 
   5   0  21      421.27      469.63     59.82 o 
 -15   1  21      360.29      402.18     56.64 o 
 -14   1  21       41.70       62.54     32.76 o 
 -13   1  21      133.25      139.34     33.26 o 
 -12   1  21       31.48       43.58     47.09 o 
 -11   1  21      597.82      545.52     41.78 o 
 -10   1  21      290.96      280.87     33.74 o 
  -9   1  21      247.13      316.50     97.36 o 
  -8   1  21      443.40      430.62     38.18 o 
  -7   1  21       59.85       35.74     26.45 o 
  -6   1  21      198.43      205.53     30.14 o 
  -5   1  21      812.34      722.27     43.20 o 
  -4   1  21       67.01       69.27     26.54 o 
  -3   1  21     1229.92     1356.34     84.64 o 
  -2   1  21     2171.68     2069.34     72.41 o 
  -1   1  21     1062.39      965.05     62.36 o 
   0   1  21       46.91        3.34     32.45 o 
   1   1  21        0.44       35.11     62.36 o 
   2   1  21      670.31      598.54     41.78 o 
   3   1  21      445.09      536.85     41.37 o 
   4   1  21        0.93      -10.41     27.44 o 
   5   1  21       59.56       44.83     38.82 o 
   6   1  21        0.07      -14.88     36.27 o 
 -15   2  21        5.16      -24.45     31.71 o 
 -14   2  21      603.10      706.03     68.09 o 
 -13   2  21       39.77       63.75     40.09 o 
 -12   2  21       31.18       12.46     73.18 o 
 -11   2  21       12.47       13.33     28.25 o 
 -10   2  21       33.23       70.64     30.60 o 
  -9   2  21        0.00       26.96     27.44 o 
  -8   2  21        0.92      -10.07     25.64 o 
  -7   2  21      535.89      470.27     57.91 o 
  -6   2  21      154.10      168.33     28.25 o 
  -5   2  21       11.53       -4.92     23.73 o 
  -4   2  21       17.81      -17.82     24.30 o 
  -3   2  21     1213.25     1116.87     51.20 o 
  -2   2  21        9.87      -19.65     24.74 o 
  -1   2  21      416.89      506.72     38.05 o 
   0   2  21      606.57      744.49     96.09 o 
   1   2  21     1248.57     1080.07     52.10 o 
   2   2  21      800.00      994.87     76.36 o 
   3   2  21      652.76      724.28     45.79 o 
   4   2  21     1477.48     1570.89     66.52 o 
   5   2  21      127.16      108.21     43.27 o 
   6   2  21      249.40      308.24     76.36 o 
 -14   3  21        7.64       -4.08     32.45 o 
 -13   3  21       92.08      124.17     32.84 o 
 -12   3  21      436.27      349.85     40.50 o 
 -11   3  21      766.38      805.51     48.14 o 
 -10   3  21      363.28      372.41     37.34 o 
  -9   3  21       30.86       17.29     60.45 o 
  -8   3  21       43.25       19.09     27.00 o 
  -7   3  21     1230.02     1161.49     53.79 o 
  -6   3  21      316.52      291.99     40.73 o 
  -5   3  21       86.69      159.71     49.00 o 
  -4   3  21      823.94      900.81     46.56 o 
  -3   3  21      108.80       79.53     26.26 o 
  -2   3  21      687.52      667.67     41.49 o 
  -1   3  21      336.30      354.28     54.09 o 
   0   3  21        0.02       37.26     28.64 o 
   1   3  21      636.20      694.97     73.18 o 
   2   3  21      924.97      834.02     54.73 o 
   3   3  21      792.98      802.86     47.47 o 
   4   3  21     1011.53      927.18     67.45 o 
   5   3  21      285.45      270.17     35.96 o 
 -14   4  21      195.46      294.23     39.98 o 
 -13   4  21       55.66       54.73     30.60 o 
 -12   4  21       70.92       68.89     30.96 o 
 -11   4  21      360.20      318.38     37.34 o 
 -10   4  21      308.17      305.06     35.54 o 
  -9   4  21      748.83      694.57     44.49 o 
  -8   4  21       22.51        4.17     45.18 o 
  -7   4  21     1272.60     1276.25     96.73 o 
  -6   4  21       33.09      -24.74     24.74 o 
  -5   4  21     2106.84     2039.37    102.45 o 
  -4   4  21       82.29       29.12     25.35 o 
  -3   4  21        1.04      -15.30     24.15 o 
  -2   4  21      194.84      220.50     30.24 o 
  -1   4  21        2.96      -19.65     24.74 o 
   0   4  21      224.33      231.38     56.64 o 
   1   4  21      960.31      859.07     46.73 o 
   2   4  21      383.28      326.37     35.78 o 
   3   4  21      615.82      691.08     45.12 o 
   4   4  21       11.54      -12.04     27.17 o 
   5   4  21       30.40       44.87     31.15 o 
 -13   5  21      505.91      489.99     63.64 o 
 -12   5  21       24.69       70.00     47.09 o 
 -11   5  21     2117.43     2418.14     77.39 o 
 -10   5  21      405.55      420.15     32.47 o 
  -9   5  21        0.10       -9.24     22.65 o 
  -8   5  21      649.85      606.72     34.42 o 
  -7   5  21        0.60       21.33     23.95 o 
  -6   5  21     1055.20     1014.49     41.09 o 
  -5   5  21       66.75      104.10     23.34 o 
  -4   5  21       41.28       38.85     26.26 o 
  -3   5  21       65.79      151.50     28.74 o 
  -2   5  21      594.49      479.17     37.00 o 
  -1   5  21       14.98       14.94     25.54 o 
   0   5  21       56.46       16.25     25.35 o 
   1   5  21      311.20      252.94     32.40 o 
   2   5  21       43.79       31.27     28.08 o 
   3   5  21      339.43      444.14     38.77 o 
   4   5  21        3.10       -9.71     28.00 o 
 -12   6  21       77.97      116.52     34.16 o 
 -11   6  21      218.80      189.46     34.79 o 
 -10   6  21       32.64       17.50     32.06 o 
  -9   6  21        1.35      -22.01     35.64 o 
  -8   6  21        0.98        4.26     22.80 o 
  -7   6  21       11.88       -8.02     23.58 o 
  -6   6  21      332.31      316.60     29.55 o 
  -5   6  21        2.70       29.89     26.05 o 
  -4   6  21      153.41      181.20     25.64 o 
  -3   6  21      203.98      171.29     24.39 o 
  -2   6  21       41.58       56.44     22.47 o 
  -1   6  21       17.38       -9.14     25.01 o 
   0   6  21       56.95       16.48     35.00 o 
   1   6  21      381.77      377.81     35.16 o 
   2   6  21       21.92       43.84     73.18 o 
   3   6  21      108.15       70.65     42.64 o 
 -10   7  21      506.10      551.40     44.38 o 
  -9   7  21        1.71        3.14     29.53 o 
  -8   7  21       14.93       50.27     32.45 o 
  -7   7  21      984.94     1114.22     53.27 o 
  -6   7  21      128.00      111.55     30.57 o 
  -5   7  21        4.20       -8.91     34.36 o 
  -4   7  21     1342.73     1383.02     95.45 o 
  -3   7  21       71.41       12.73     40.09 o 
  -2   7  21      451.66      381.23     33.60 o 
  -1   7  21       25.03       24.58     31.18 o 
   0   7  21       14.35      -16.55     33.09 o 
   1   7  21       16.02       77.64     36.91 o 
  -6   8  21        2.35        5.70     34.36 o 
  -5   8  21     1313.20     1398.70     73.82 o 
  -4   8  21       17.26       15.40     26.60 o 
  -3   8  21     1608.36     1509.43     95.45 o 
 -14   0  22      413.49      344.90     57.27 o 
 -12   0  22      138.32      142.54     47.09 o 
 -10   0  22      902.92      971.07     73.82 o 
  -8   0  22      796.34      613.44     59.82 o 
  -6   0  22     1532.35     1448.34     85.27 o 
  -4   0  22      100.78      120.91     39.45 o 
  -2   0  22      186.28      240.54     47.09 o 
   0   0  22      429.51      439.08     56.00 o 
   2   0  22       51.33       96.73     44.54 o 
   4   0  22      421.60      551.08     64.91 o 
 -14   1  22      123.37      145.88     37.34 o 
 -13   1  22      268.80      228.45     36.44 o 
 -12   1  22      412.56      466.25     43.17 o 
 -11   1  22       31.96       -1.97     27.85 o 
 -10   1  22      182.51      172.15     33.30 o 
  -9   1  22       34.84       40.16     34.36 o 
  -8   1  22      213.15      206.68     31.46 o 
  -7   1  22       15.52        7.16     27.35 o 
  -6   1  22      155.55      159.03     31.04 o 
  -5   1  22       22.64       12.09     45.18 o 
  -4   1  22     3672.31     3317.42     99.88 o 
  -3   1  22      425.37      496.41     38.24 o 
  -2   1  22      102.22       95.71     39.45 o 
  -1   1  22      145.63      138.16     30.14 o 
   0   1  22       36.06       55.36     28.80 o 
   1   1  22      886.59      998.42     52.64 o 
   2   1  22     1062.86      960.24     51.74 o 
   3   1  22      515.64      674.18     77.64 o 
   4   1  22      284.43      296.69     37.34 o 
   5   1  22      271.77      429.25     40.94 o 
 -14   2  22       28.06       -9.68     31.04 o 
 -13   2  22      984.14      955.46     55.34 o 
 -12   2  22        1.05        1.56     30.14 o 
 -11   2  22     1131.03     1206.60     59.80 o 
 -10   2  22        3.47      -28.34     28.34 o 
  -9   2  22     1912.95     1834.42     71.54 o 
  -8   2  22      323.01      334.97     36.44 o 
  -7   2  22     1359.45     1250.67     56.67 o 
  -6   2  22      122.68      109.39     28.25 o 
  -5   2  22      348.79      345.83     42.00 o 
  -4   2  22       96.61      132.69     30.14 o 
  -3   2  22      111.84      112.55     35.00 o 
  -2   2  22      546.34      577.94     48.36 o 
  -1   2  22     3125.08     2726.87     87.66 o 
   0   2  22      120.00       57.25     29.24 o 
   1   2  22      827.12      704.65     45.28 o 
   2   2  22        0.17      -17.36     27.44 o 
   3   2  22      589.80      584.70     47.73 o 
   4   2  22      433.71      502.70     43.17 o 
   5   2  22       81.28       38.15     31.94 o 
 -14   3  22       15.88       10.05     30.14 o 
 -13   3  22       52.65       25.16     31.34 o 
 -12   3  22      296.79      348.31     48.36 o 
 -11   3  22      778.35      846.28     51.27 o 
 -10   3  22      160.61      171.82     42.00 o 
  -9   3  22      497.31      479.58     40.47 o 
  -8   3  22      934.65      852.32     87.82 o 
  -7   3  22       20.46       -7.81     26.54 o 
  -6   3  22      184.12      150.83     40.09 o 
  -5   3  22       42.74       34.11     27.35 o 
  -4   3  22     1084.90     1152.71     53.79 o 
  -3   3  22      252.36      299.36     89.09 o 
  -2   3  22       89.67       85.37     29.15 o 
  -1   3  22       25.84       56.20     28.63 o 
   0   3  22      221.00      180.83     31.46 o 
   1   3  22      839.89     1026.81     74.45 o 
   2   3  22      394.09      322.98     36.77 o 
   3   3  22      278.52      396.00     43.91 o 
   4   3  22       69.27       82.67     32.36 o 
 -13   4  22       50.50       65.52     33.67 o 
 -12   4  22     1339.53     1660.21     71.54 o 
 -11   4  22       83.98       98.85     32.25 o 
 -10   4  22      618.51      698.30     46.34 o 
  -9   4  22       41.29       38.20     28.76 o 
  -8   4  22       34.23       33.88     30.54 o 
  -7   4  22        2.79      -16.78     51.54 o 
  -6   4  22      105.45       93.92     28.76 o 
  -5   4  22        2.78      -12.32     26.95 o 
  -4   4  22      104.22      158.69     36.91 o 
  -3   4  22      325.10      306.65     33.31 o 
  -2   4  22      113.05       83.61     28.99 o 
  -1   4  22       56.55       50.79     35.64 o 
   0   4  22      214.43      297.63     34.96 o 
   1   4  22       85.62       43.08     43.27 o 
   2   4  22      980.29     1203.81     77.00 o 
   3   4  22       16.70       70.18     29.15 o 
 -12   5  22       12.54       59.82     43.27 o 
 -11   5  22      273.61      285.23     38.67 o 
 -10   5  22       66.56       68.62     32.25 o 
  -9   5  22      332.51      385.29     57.27 o 
  -8   5  22       74.99       79.96     30.24 o 
  -7   5  22      241.98      286.53     33.67 o 
  -6   5  22      346.86      295.11     35.69 o 
  -5   5  22       23.62       49.51     27.85 o 
  -4   5  22      176.89      202.14     32.62 o 
  -3   5  22      398.58      534.80     39.75 o 
  -2   5  22       12.68       33.09     27.83 o 
  -1   5  22       29.86        2.48     26.95 o 
   0   5  22     1188.59     1104.55     53.64 o 
   1   5  22       61.24       75.24     45.82 o 
   2   5  22      592.18      565.50     55.36 o 
 -10   6  22        5.39        3.82     40.73 o 
  -9   6  22      200.26      236.64     56.64 o 
  -8   6  22       18.49       24.03     29.90 o 
  -7   6  22      824.76      862.90     40.53 o 
  -6   6  22       59.03       71.78     49.64 o 
  -5   6  22       55.68        7.59     36.27 o 
  -4   6  22      453.92      508.01     45.18 o 
  -3   6  22      132.59       72.97     27.83 o 
  -2   6  22       18.91        0.51     26.82 o 
  -1   6  22      180.42      193.72     36.91 o 
   0   6  22       15.02       52.00     27.72 o 
   1   6  22      300.83      313.87     66.18 o 
  -7   7  22      480.55      583.69     86.54 o 
  -6   7  22      590.69      659.26     57.27 o 
  -5   7  22      264.22      394.27     37.29 o 
  -4   7  22      389.37      386.31     36.95 o 
  -3   7  22       18.28       77.64     39.45 o 
  -2   7  22      107.17       91.63     36.91 o 
 -13   0  23     1345.57     1200.16     89.09 o 
 -11   0  23     3610.72     3595.39    157.82 o 
  -9   0  23      471.05      503.99     58.54 o 
  -7   0  23       40.86      -38.18     38.18 o 
  -5   0  23     3637.44     3627.21    152.72 o 
  -3   0  23      112.07      109.45     39.45 o 
  -1   0  23     1724.94     1721.97     96.73 o 
   1   0  23      960.75     1103.44     80.18 o 
   3   0  23      830.34      710.17     67.45 o 
 -13   1  23      279.21      373.72     43.64 o 
 -12   1  23     1538.06     1566.67     70.64 o 
 -11   1  23       71.32       55.36     30.60 o 
 -10   1  23      776.33      730.58     71.91 o 
  -9   1  23      303.85      260.60     35.47 o 
  -8   1  23        7.86       11.02     27.44 o 
  -7   1  23       64.71       54.49     29.66 o 
  -6   1  23       39.22       37.55     30.14 o 
  -5   1  23       71.33       90.15     30.14 o 
  -4   1  23      311.98      268.70     35.06 o 
  -3   1  23     1942.15     1707.21     67.94 o 
  -2   1  23       24.68       14.61     28.25 o 
  -1   1  23       31.42       76.79     29.66 o 
   0   1  23     1875.51     1735.90     69.74 o 
   1   1  23      343.31      382.78     37.77 o 
   2   1  23      426.04      365.90     39.14 o 
   3   1  23      450.14      599.44     47.24 o 
 -13   2  23        0.99        9.70     30.56 o 
 -12   2  23      525.11      660.68     47.24 o 
 -11   2  23      100.60      120.39     47.73 o 
 -10   2  23      209.22      269.55     73.82 o 
  -9   2  23        1.46        6.52     29.24 o 
  -8   2  23        1.53       22.00     32.45 o 
  -7   2  23        7.71       23.31     28.76 o 
  -6   2  23        0.99      -13.15     28.34 o 
  -5   2  23      901.12      840.36     48.99 o 
  -4   2  23       49.43       39.10     27.17 o 
  -3   2  23      372.53      417.34     39.47 o 
  -2   2  23      469.82      669.43     61.73 o 
  -1   2  23       11.76       70.88     30.96 o 
   0   2  23     1172.36     1438.94     63.82 o 
   1   2  23      144.29       93.05     31.46 o 
   2   2  23      532.85      654.25     46.29 o 
   3   2  23        0.27      -28.34     28.34 o 
 -13   3  23      514.11      601.58     48.14 o 
 -12   3  23      321.26      308.05     54.73 o 
 -11   3  23       10.44      -29.66     29.66 o 
 -10   3  23        9.14       24.35     30.56 o 
  -9   3  23       24.97      -11.84     48.36 o 
  -8   3  23       43.37       40.35     35.64 o 
  -7   3  23      128.30       75.20     29.90 o 
  -6   3  23        0.00       12.09     27.90 o 
  -5   3  23       19.45       33.13     28.63 o 
  -4   3  23       44.94       83.55     29.24 o 
  -3   3  23       66.34       76.08     30.14 o 
  -2   3  23       82.80      100.99     30.80 o 
  -1   3  23      154.41      329.23     35.96 o 
   0   3  23      770.40      735.10     46.93 o 
   1   3  23      820.37      835.76     50.79 o 
   2   3  23      161.40      141.08     47.73 o 
   3   3  23        1.88       -3.74     29.24 o 
 -12   4  23      274.48      290.05     40.04 o 
 -11   4  23      975.85      898.73     63.00 o 
 -10   4  23      275.90      277.24     61.09 o 
  -9   4  23       66.81       82.42     31.86 o 
  -8   4  23        0.97       -2.35     29.15 o 
  -7   4  23      227.59      171.14     32.40 o 
  -6   4  23      329.65      313.33     36.24 o 
  -5   4  23     1629.61     1649.82     66.82 o 
  -4   4  23       58.24       59.58     43.27 o 
  -3   4  23       22.26        0.13     36.27 o 
  -2   4  23        7.35      -16.57     26.95 o 
  -1   4  23     1195.76     1188.02     57.62 o 
   0   4  23       22.69      -19.13     31.18 o 
   1   4  23     1215.03     1188.64    100.54 o 
   2   4  23        2.91        0.00     34.36 o 
 -10   5  23      345.07      264.75     38.95 o 
  -9   5  23       50.18       51.36     30.56 o 
  -8   5  23      290.69      313.24     37.77 o 
  -7   5  23       33.02        9.02     29.66 o 
  -6   5  23      154.19      190.54     64.27 o 
  -5   5  23        1.02       -2.70     29.53 o 
  -4   5  23      774.59      785.77     52.18 o 
  -3   5  23        0.51      -14.51     37.54 o 
  -2   5  23        0.98       10.35     27.35 o 
  -1   5  23      117.05      162.68     32.06 o 
   0   5  23      242.34      234.56     34.06 o 
  -8   6  23        5.14      -40.73     40.73 o 
  -7   6  23       42.58       23.26     29.24 o 
  -6   6  23      109.69      122.90     82.09 o 
  -5   6  23        7.02       -6.86     27.85 o 
  -4   6  23        6.69        8.81     28.99 o 
  -3   6  23      703.95      707.49     45.12 o 
  -2   6  23      219.27      325.94     60.45 o 
 -12   0  24      659.73      876.89     76.36 o 
 -10   0  24      199.71      210.00     52.18 o 
  -8   0  24      228.54      221.45     48.36 o 
  -6   0  24      185.91      267.27     48.36 o 
  -4   0  24        1.02       24.18     39.45 o 
  -2   0  24      279.55      437.81     59.82 o 
   0   0  24     3874.51     3725.21    160.36 o 
   2   0  24      667.27      869.26     76.36 o 
 -12   1  24      557.87      607.73     49.04 o 
 -11   1  24      249.70      286.65     39.08 o 
 -10   1  24      388.63      350.79     40.47 o 
  -9   1  24        1.15      -17.93     30.06 o 
  -8   1  24      800.04      778.42     50.27 o 
  -7   1  24      241.19      256.33     35.10 o 
  -6   1  24      107.52       77.90     93.54 o 
  -5   1  24        3.26        5.09     27.90 o 
  -4   1  24        0.78       17.82     31.82 o 
  -3   1  24       11.69       60.85     31.04 o 
  -2   1  24      975.70      875.80     50.37 o 
  -1   1  24        1.76       28.00     28.76 o 
   0   1  24      416.74      425.84     68.73 o 
   1   1  24      352.65      490.98     77.00 o 
   2   1  24      268.28      204.82     35.86 o 
 -12   2  24       38.68       39.45     33.30 o 
 -11   2  24     1212.27     1288.91     64.72 o 
 -10   2  24      265.82      377.80    129.82 o 
  -9   2  24       40.13       84.26     31.04 o 
  -8   2  24       47.47       33.73     28.76 o 
  -7   2  24      408.96      440.36     40.94 o 
  -6   2  24      250.11      318.71     38.67 o 
  -5   2  24      604.96      597.82     44.54 o 
  -4   2  24       33.15       11.45     34.36 o 
  -3   2  24       14.63      -21.34     27.35 o 
  -2   2  24        2.64       -1.27     28.42 o 
  -1   2  24     1376.73     1245.78     60.70 o 
   0   2  24      230.71      220.66     52.18 o 
   1   2  24      101.99       67.71     32.84 o 
 -11   3  24      145.59      190.64     66.82 o 
 -10   3  24      150.25       89.26     35.64 o 
  -9   3  24      146.99      107.60     32.76 o 
  -8   3  24      125.27      140.00     33.30 o 
  -7   3  24       17.96      -11.45     28.80 o 
  -6   3  24       47.68       46.87     31.04 o 
  -5   3  24       74.68       64.74     30.96 o 
  -4   3  24      993.68     1017.81     54.17 o 
  -3   3  24      170.01      220.48     34.57 o 
  -2   3  24      191.93      136.05     33.15 o 
  -1   3  24      177.79      276.34     89.73 o 
   0   3  24      616.88      664.36     70.64 o 
   1   3  24       82.34      104.43     32.97 o 
 -10   4  24      134.64      159.63     36.90 o 
  -9   4  24       46.06       76.94     31.94 o 
  -8   4  24        4.41      -28.34     28.34 o 
  -7   4  24       76.05       85.91     31.50 o 
  -6   4  24       65.77       70.77     54.73 o 
  -5   4  24      259.99      282.34     36.24 o 
  -4   4  24        1.31      -27.72     27.72 o 
  -3   4  24       65.57       34.38     30.24 o 
  -2   4  24      418.07      444.46     41.13 o 
  -1   4  24        3.92        3.70     29.53 o 
   0   4  24       44.16      116.58     32.40 o 
  -8   5  24      293.40      227.82     49.64 o 
  -7   5  24      136.41      115.05     31.94 o 
  -6   5  24       70.83      111.36     32.40 o 
  -5   5  24       48.15      128.49     36.91 o 
  -4   5  24      135.06      138.81     33.67 o 
  -3   5  24      147.37      126.41     33.73 o 
 -11   0  25       10.64      -42.00     42.00 o 
  -9   0  25      793.00      772.53     71.27 o 
  -7   0  25      862.59      876.89     73.82 o 
  -5   0  25       25.38       38.18     40.73 o 
  -3   0  25     2895.77     2766.86    133.63 o 
  -1   0  25      664.43      577.81     63.64 o 
 -11   1  25      436.17      437.19     43.64 o 
 -10   1  25      288.67      319.86     43.27 o 
  -9   1  25      373.38      367.89     69.36 o 
  -8   1  25      291.62      242.25     36.90 o 
  -7   1  25       32.87       -2.88     31.18 o 
  -6   1  25       11.73       27.43     30.06 o 
  -5   1  25        7.06        7.25     28.34 o 
  -4   1  25      296.29      249.56     35.54 o 
  -3   1  25      528.40      477.85     41.84 o 
  -2   1  25      202.91      205.84     37.34 o 
  -1   1  25       37.92       70.55     50.27 o 
   0   1  25       10.05       30.54     30.60 o 
 -10   2  25      146.47      216.23     45.18 o 
  -9   2  25        0.50      -12.30     30.80 o 
  -8   2  25      169.36      243.51     37.34 o 
  -7   2  25        0.91       20.74     29.24 o 
  -6   2  25      230.69      263.93     52.18 o 
  -5   2  25      161.20      142.48     34.64 o 
  -4   2  25       82.41      133.49     33.26 o 
  -3   2  25      259.05      174.07     34.43 o 
  -2   2  25      203.67      258.87     56.64 o 
  -1   2  25       31.42       54.18     31.34 o 
  -9   3  25        0.08      -12.14     31.86 o 
  -8   3  25     1160.14     1137.78     60.70 o 
  -7   3  25        4.10       63.64     47.09 o 
  -6   3  25      147.79      163.22     34.57 o 
  -5   3  25        7.06       65.49     31.46 o 
  -4   3  25        2.03       15.24     31.46 o 
  -3   3  25        0.10       -7.00     29.70 o 
  -2   3  25      446.30      465.39     43.08 o 
  -7   4  25     1051.85     1045.01     58.31 o 
  -6   4  25       83.17      122.56     36.37 o 
  -5   4  25      645.51      733.18     49.79 o 
  -4   4  25        1.35      -29.90     29.90 o 
  -8   0  26      189.21      169.27     52.18 o 
  -6   0  26       43.91       31.82     42.00 o 
  -8   1  26      556.69      584.11     48.14 o 
  -7   1  26       57.88       25.05     31.34 o 
  -6   1  26        1.45      -26.73     30.44 o 
  -5   1  26       25.53       -4.90     29.24 o 
  -4   1  26      202.44      189.99     36.44 o 
  -6   2  26       61.97       33.13     32.36 o 
                                                 
